# Supplementary material for: Comparative Genomics of Sigma Factors in Acidithiobacillia Sheds Light into the Transcriptional Regulatory Networks Involved in Biogeochemical Dynamics in Extreme Acidic Environments
Source: Microorganisms. 2025 May 24;13(6):1199. doi: 10.3390/microorganisms13061199 (PMC12194929; doi:10.3390/microorganisms13061199)
Supplement: Supplementary file 1 [file microorganisms-13-01199-s001.zip]

Archive with 2 entries (2 files):
- supplementary files.pdf
- Supplementary_Table S4,S5.xlsx
