# Supplementary material for: Comparative Genomics of Sigma Factors in Acidithiobacillia Sheds Light into the Transcriptional Regulatory Networks Involved in Biogeochemical Dynamics in Extreme Acidic Environments
Source: Microorganisms. 2025 May 24;13(6):1199. doi: 10.3390/microorganisms13061199 (PMC12194929; doi:10.3390/microorganisms13061199)
Supplement: Supplementary file 1 [file microorganisms-13-01199-s001.zip › Supplementary_Table S4,S5.xlsx]

## Sheet: Summary
Supplementary Data Summary
This Excel file contains two supplementary tables summarizing domain and family annotations of transcriptional regulators identified in the analyzed genomes.
	Table S4 (Sheet 2): Identification of Sigma54 activators and Response regulators across all strains. Each regulator type is presented in a separate section, side by side. Columns include strain name, GenBank protein identifier, HMM accession and name, domain type, bit score, and E-value.
	Table S5 (Sheet 3): Domain and Family identification of Sigma Factor proteins. This table provides the associated domain and family classifications, using the same column structure as Table S1.
All annotations were derived from HMM-based searches and curated manually to ensure accuracy.

## Sheet: Table_S4
Sigma 54 activator domain identification									Response regulator domain identification
Strain	Protein ID (GenBank)	hmm acc	hmm name	Type	bit score	E-value			Strain	Protein ID (GenBank)	hmm acc	hmm name	Type	bit score	E-value
A. thiooxidans ATCC 19377	QFX97298.1	PF00158.27	Sigma54_activat	Domain	35.7	6.7e-09			A. ferrooxidans BY0502	OAP92014.1	PF00072.25	Response_reg	Domain	69.1	3.3e-19
A. ferrooxidans DLC-5	ADLC_04312	PF00158.27	Sigma54_activat	Domain	29.9	4e-07			A. ferrivorans PQ33	OFA15992.1	PF00072.25	Response_reg	Domain	55.4	6.1e-15
A. thiooxidans licanantay	ALIC_00446	PF00158.27	Sigma54_activat	Domain	53.2	2.8e-14			A. caldus S1	OFC60930.1	PF00072.25	Response_reg	Domain	100.1	8.1e-29
A. ferrooxidans DLC-5	ADLC_00827	PF00158.27	Sigma54_activat	Domain	100.7	7.2e-29			A. caldus ATCC51756	AIA54584.1	PF00072.25	Response_reg	Domain	100.1	8.1e-29
A. thiooxidans CLST	ACLS_04100	PF00158.27	Sigma54_activat	Domain	35.4	8.3e-09			A. caldus MTH-04	AUW32074.1	PF00072.25	Response_reg	Domain	100.1	8.1e-29
A. thiooxidans licanantay	ALIC_01756	PF00158.27	Sigma54_activat	Domain	26.8	3.5e-06			A. caldus SM-1	AEK57323.1	PF00072.25	Response_reg	Domain	100.1	8.1e-29
A. thiooxidans licanantay	ALIC_01851	PF00158.27	Sigma54_activat	Domain	36.7	3.2e-09			A. caldus ZJ	OFC36436.1	PF00072.25	Response_reg	Domain	100.2	7.6e-29
A. caldus S1	OFC62231.1	PF00158.27	Sigma54_activat	Domain	217.0	1.3e-64			A. caldus DX	OFC30554.1	PF00072.25	Response_reg	Domain	100.2	7.6e-29
A. caldus ATCC51756	AIA54650.1	PF00158.27	Sigma54_activat	Domain	217.0	1.3e-64			A. caldus ZBY	OFC38980.1	PF00072.25	Response_reg	Domain	100.2	7.6e-29
A. caldus MTH-04	AUW32154.1	PF00158.27	Sigma54_activat	Domain	217.0	1.3e-64			Acidithiobacillus sp. CJ-2	RNF76725.1	PF00072.25	Response_reg	Domain	97.4	5.5e-28
A. caldus SM-1	AEK57436.1	PF00158.27	Sigma54_activat	Domain	217.0	1.3e-64			Acidithiobacillus sp. SH	PKY11557.1	PF00072.25	Response_reg	Domain	95.2	2.7e-27
A. caldus ZJ	OFC38641.1	PF00158.27	Sigma54_activat	Domain	217.0	1.3e-64			Acidithiobacillus sp. HP-2	MBE7568472.1	PF00072.25	Response_reg	Domain	90.2	9.7e-26
A. caldus DX	OFC34928.1	PF00158.27	Sigma54_activat	Domain	217.0	1.3e-64			Acidithiobacillus sp. HP-6	MBE7561614.1	PF00072.25	Response_reg	Domain	90.2	9.7e-26
A. caldus ZBY	OFC30595.1	PF00158.27	Sigma54_activat	Domain	217.0	1.3e-64			A. albertensis DSM14366	Aa_02935	PF00072.25	Response_reg	Domain	90.2	9.7e-26
Acidithiobacillus sp. SH	PKY10408.1	PF00158.27	Sigma54_activat	Domain	213.6	1.4e-63			A. thiooxidans ATCC 19377	QFX97154.1	PF00072.25	Response_reg	Domain	90.2	9.7e-26
Acidithiobacillus sp. HP-2	MBE7569033.1	PF00158.27	Sigma54_activat	Domain	212.6	2.9e-63			Acidithiobacillus sp. HP-11	MBE7567246.1	PF00072.25	Response_reg	Domain	90.2	9.7e-26
Acidithiobacillus sp. HP-6	MBE7562308.1	PF00158.27	Sigma54_activat	Domain	212.6	2.9e-63			A. thiooxidans CLST	ACLS_02726	PF00072.25	Response_reg	Domain	90.2	9.7e-26
A. albertensis DSM14366	Aa_02449	PF00158.27	Sigma54_activat	Domain	212.5	3e-63			A. thiooxidans DXS-W	OCX76078.1	PF00072.25	Response_reg	Domain	90.2	9.7e-26
A. thiooxidans ATCC 19377	QFX96553.1	PF00158.27	Sigma54_activat	Domain	212.5	3e-63			A. thiooxidans GD1-3	OCX84948.1	PF00072.25	Response_reg	Domain	90.2	9.7e-26
Acidithiobacillus sp. HP-11	MBE7567342.1	PF00158.27	Sigma54_activat	Domain	212.5	3e-63			A. thiooxidans A01	A01_02908	PF00072.25	Response_reg	Domain	90.2	9.7e-26
A. thiooxidans CLST	ACLS_02267	PF00158.27	Sigma54_activat	Domain	212.5	3e-63			A. thiooxidans A02	OCX67452.1	PF00072.25	Response_reg	Domain	90.2	9.7e-26
A. thiooxidans licanantay	ALIC_03863	PF00158.27	Sigma54_activat	Domain	212.5	3e-63			A. thiooxidans JYC-17	OCX83600.1	PF00072.25	Response_reg	Domain	90.2	9.7e-26
A. thiooxidans DXS-W	OCX68502.1	PF00158.27	Sigma54_activat	Domain	213.2	1.8e-63			A. thiooxidans DMC	OCX85243.1	PF00072.25	Response_reg	Domain	90.2	9.7e-26
A. thiooxidans GD1-3	OCX78745.1	PF00158.27	Sigma54_activat	Domain	213.2	1.8e-63			A. thiooxidans BY-02	OCX70096.1	PF00072.25	Response_reg	Domain	90.9	5.9e-26
A. thiooxidans A01	A01_00631	PF00158.27	Sigma54_activat	Domain	213.1	2e-63			A. thiooxidans ZBY	OFC44521.1	PF00072.25	Response_reg	Domain	90.2	9.7e-26
A. thiooxidans A02	OCX70560.1	PF00158.27	Sigma54_activat	Domain	213.2	1.8e-63			A. ferrianus MG	NDU42610.1	PF00072.25	Response_reg	Domain	92.8	1.5e-26
A. thiooxidans JYC-17	OCX84272.1	PF00158.27	Sigma54_activat	Domain	213.2	1.8e-63			A. ferrooxidans BY0502	OAP88445.1	PF00072.25	Response_reg	Domain	96.0	1.5e-27
A. thiooxidans DMC	OCX81602.1	PF00158.27	Sigma54_activat	Domain	213.2	1.8e-63			A. ferrivorans SS3	AEM47227.1	PF00072.25	Response_reg	Domain	96.0	1.5e-27
A. thiooxidans BY-02	OCX73191.1	PF00158.27	Sigma54_activat	Domain	213.2	1.8e-63			A. ferrivorans PQ33	OFA17532.1	PF00072.25	Response_reg	Domain	96.0	1.5e-27
A. thiooxidans ZBY	OFC48603.1	PF00158.27	Sigma54_activat	Domain	213.2	1.8e-63			A. ferrivorans CF27	SMH67534.1	PF00072.25	Response_reg	Domain	96.3	1.2e-27
A. ferrooxidans ATCC23270	ACK78302.1	PF00158.27	Sigma54_activat	Domain	202.3	4.3e-60			A. ferrivorans XJFY6S-08	QQD71893.1	PF00072.25	Response_reg	Domain	96.0	1.5e-27
A. ferrooxidans IO-2C	RBM03500.1	PF00158.27	Sigma54_activat	Domain	202.1	4.7e-60			A. ferrivorans YL15	OCB02107.1	PF00072.25	Response_reg	Domain	96.0	1.5e-27
A. caldus S1	OFC63709.1	PF00158.27	Sigma54_activat	Domain	219.9	1.6e-65			A. ferrooxidans BY-3	MIGLDELJ_02783	PF00072.25	Response_reg	Domain	92.3	2.1e-26
A. caldus ATCC51756	AIA55975.1	PF00158.27	Sigma54_activat	Domain	220.7	9.3e-66			A. ferrooxidans DLC-5	ADLC_03331	PF00072.25	Response_reg	Domain	92.3	2.1e-26
A. caldus MTH-04	AUW33333.1	PF00158.27	Sigma54_activat	Domain	219.9	1.6e-65			A. ferrooxidans ATCC53993	ACH84175.1	PF00072.25	Response_reg	Domain	92.3	2.1e-26
A. caldus SM-1	AEK58928.1	PF00158.27	Sigma54_activat	Domain	219.9	1.6e-65			A. ferrooxidans ATCC23270	ACK78026.1	PF00072.25	Response_reg	Domain	92.3	2.1e-26
A. caldus ZJ	OFC35632.1	PF00158.27	Sigma54_activat	Domain	219.9	1.6e-65			A. ferrooxidans Hel18	AHEL_00796	PF00072.25	Response_reg	Domain	92.3	2.1e-26
A. caldus DX	OFC34171.1	PF00158.27	Sigma54_activat	Domain	219.9	1.6e-65			A. ferrooxidans YQH-1	AYQH_01814	PF00072.25	Response_reg	Domain	92.3	2.1e-26
A. caldus ZBY	OFC35230.1	PF00158.27	Sigma54_activat	Domain	219.9	1.6e-65			A. ferrooxidans CCM4253	PZD80074.1	PF00072.25	Response_reg	Domain	92.3	2.1e-26
Acidithiobacillus sp. CJ-2	RNF62233.1	PF00158.27	Sigma54_activat	Domain	212.3	3.6e-63			A. ferrooxidans YNTRS-40	QLK42538.1	PF00072.25	Response_reg	Domain	92.3	2.1e-26
Acidithiobacillus sp. SH	PKY11129.1	PF00158.27	Sigma54_activat	Domain	221.1	7.2e-66			A. ferrooxidans RVS1	RRN82709.1	PF00072.25	Response_reg	Domain	92.3	2.1e-26
Acidithiobacillus sp. HP-2	MBE7570000.1	PF00158.27	Sigma54_activat	Domain	219.3	2.5e-65			A. ferrooxidans IO-2C	RBM01469.1	PF00072.25	Response_reg	Domain	92.0	2.6e-26
Acidithiobacillus sp. HP-6	MBE7561498.1	PF00158.27	Sigma54_activat	Domain	219.3	2.5e-65			Acidithiobacillus sp. AMD	QFG78894.1	PF00072.25	Response_reg	Domain	92.0	2.6e-26
A. albertensis DSM14366	Aa_02022	PF00158.27	Sigma54_activat	Domain	220.4	1.1e-65			A. ferridurans JCM18981	BBF64176.1	PF00072.25	Response_reg	Domain	92.0	2.6e-26
A. thiooxidans ATCC 19377	QFX95679.1	PF00158.27	Sigma54_activat	Domain	221.0	7.4e-66			A. caldus S1	OFC61245.1	PF00072.25	Response_reg	Domain	77.5	8.4e-22
Acidithiobacillus sp. HP-11	MBE7567227.1	PF00158.27	Sigma54_activat	Domain	220.4	1.1e-65			A. caldus ATCC51756	AIA54371.1	PF00072.25	Response_reg	Domain	76.1	2.2e-21
A. thiooxidans CLST	ACLS_03362	PF00158.27	Sigma54_activat	Domain	221.0	7.4e-66			A. caldus MTH-04	AUW31886.1	PF00072.25	Response_reg	Domain	76.1	2.2e-21
A. thiooxidans DXS-W	OCX68641.1	PF00158.27	Sigma54_activat	Domain	220.4	1.1e-65			A. caldus SM-1	AEK57108.1	PF00072.25	Response_reg	Domain	76.1	2.2e-21
A. thiooxidans GD1-3	OCX81303.1	PF00158.27	Sigma54_activat	Domain	220.4	1.1e-65			A. caldus ZJ	OFC35595.1	PF00072.25	Response_reg	Domain	76.1	2.2e-21
A. thiooxidans A01	A01_02480	PF00158.27	Sigma54_activat	Domain	220.4	1.1e-65			A. caldus DX	OFC29656.1	PF00072.25	Response_reg	Domain	76.1	2.2e-21
A. thiooxidans A02	OCX73613.1	PF00158.27	Sigma54_activat	Domain	220.4	1.1e-65			A. caldus ZBY	OFC30172.1	PF00072.25	Response_reg	Domain	76.1	2.2e-21
A. thiooxidans DMC	OCX79130.1	PF00158.27	Sigma54_activat	Domain	220.4	1.1e-65			Acidithiobacillus sp. CJ-2	RNF59524.1	PF00072.25	Response_reg	Domain	91.5	3.8e-26
A. thiooxidans BY-02	OCX75375.1	PF00158.27	Sigma54_activat	Domain	220.4	1.1e-65			Acidithiobacillus sp. SH	PKY11317.1	PF00072.25	Response_reg	Domain	91.4	4.1e-26
A. thiooxidans ZBY	OFC41251.1	PF00158.27	Sigma54_activat	Domain	220.4	1.1e-65			Acidithiobacillus sp. HP-2	MBE7568356.1	PF00072.25	Response_reg	Domain	95.4	2.3e-27
A. ferrianus MG	NDU41924.1	PF00158.27	Sigma54_activat	Domain	217.7	7.5e-65			Acidithiobacillus sp. HP-6	MBE7561731.1	PF00072.25	Response_reg	Domain	95.4	2.3e-27
A. ferrooxidans BY0502	OAP87328.1	PF00158.27	Sigma54_activat	Domain	219.3	2.6e-65			A. albertensis DSM14366	Aa_02797	PF00072.25	Response_reg	Domain	94.8	3.5e-27
A. ferrivorans SS3	AEM47933.1	PF00158.27	Sigma54_activat	Domain	219.2	2.7e-65			A. thiooxidans ATCC 19377	QFX97053.1	PF00072.25	Response_reg	Domain	95.4	2.3e-27
A. ferrivorans PQ33	OFA16035.1	PF00158.27	Sigma54_activat	Domain	219.2	2.7e-65			Acidithiobacillus sp. HP-11	MBE7566978.1	PF00072.25	Response_reg	Domain	95.4	2.3e-27
A. ferrivorans CF27	SMH64948.1	PF00158.27	Sigma54_activat	Domain	219.2	2.7e-65			A. thiooxidans CLST	ACLS_00858	PF00072.25	Response_reg	Domain	95.4	2.3e-27
A. ferrivorans XJFY6S-08	QQD73925.1	PF00158.27	Sigma54_activat	Domain	219.2	2.7e-65			A. thiooxidans licanantay	ALIC_03460	PF00072.25	Response_reg	Domain	94.8	3.5e-27
A. ferrivorans YL15	OCB01974.1	PF00158.27	Sigma54_activat	Domain	219.7	1.8e-65			A. thiooxidans DXS-W	OCX74100.1	PF00072.25	Response_reg	Domain	95.4	2.3e-27
A. ferrooxidans BY-3	MIGLDELJ_02678	PF00158.27	Sigma54_activat	Domain	217.4	9.4e-65			A. thiooxidans GD1-3	OCX86677.1	PF00072.25	Response_reg	Domain	95.4	2.3e-27
A. ferrooxidans ATCC53993	ACH83314.1	PF00158.27	Sigma54_activat	Domain	218.8	3.6e-65			A. thiooxidans A01	A01_03145	PF00072.25	Response_reg	Domain	95.4	2.3e-27
A. ferrooxidans ATCC23270	ACK80727.1	PF00158.27	Sigma54_activat	Domain	218.8	3.6e-65			A. thiooxidans A01	A01_04115	PF00072.25	Response_reg	Domain	95.4	2.3e-27
A. ferrooxidans Hel18	AHEL_02729	PF00158.27	Sigma54_activat	Domain	218.8	3.6e-65			A. thiooxidans A02	OCX71355.1	PF00072.25	Response_reg	Domain	95.4	2.3e-27
A. ferrooxidans YQH-1	AYQH_00623	PF00158.27	Sigma54_activat	Domain	218.8	3.6e-65			A. thiooxidans JYC-17	OCX89076.1	PF00072.25	Response_reg	Domain	95.4	2.3e-27
A. ferrooxidans CCM4253	PZD81907.1	PF00158.27	Sigma54_activat	Domain	218.8	3.6e-65			A. thiooxidans DMC	OCX81817.1	PF00072.25	Response_reg	Domain	95.4	2.3e-27
A. ferrooxidans YNTRS-40	QLK41801.1	PF00158.27	Sigma54_activat	Domain	218.8	3.6e-65			A. thiooxidans BY-02	OCX72013.1	PF00072.25	Response_reg	Domain	95.4	2.3e-27
A. ferrooxidans RVS1	RRN85460.1	PF00158.27	Sigma54_activat	Domain	218.8	3.6e-65			A. thiooxidans ZBY	OFC49472.1	PF00072.25	Response_reg	Domain	95.4	2.3e-27
A. ferrooxidans IO-2C	RBM00832.1	PF00158.27	Sigma54_activat	Domain	218.4	4.7e-65			A. ferrooxidans BY0502	OAP91458.1	PF00072.25	Response_reg	Domain	92.5	1.8e-26
Acidithiobacillus sp. AMD	QFG78155.1	PF00158.27	Sigma54_activat	Domain	218.4	4.7e-65			A. ferrivorans SS3	AEM48246.1	PF00072.25	Response_reg	Domain	93.1	1.2e-26
A. ferridurans JCM18981	BBF65956.1	PF00158.27	Sigma54_activat	Domain	218.3	5.1e-65			A. ferrivorans PQ33	OFA16286.1	PF00072.25	Response_reg	Domain	93.1	1.2e-26
A. caldus S1	OFC61830.1	PF00158.27	Sigma54_activat	Domain	213.5	1.5e-63			A. ferrivorans CF27	SMH65161.1	PF00072.25	Response_reg	Domain	91.5	3.9e-26
A. caldus ATCC51756	AIA55485.1	PF00158.27	Sigma54_activat	Domain	211.0	8.8e-63			A. ferrivorans XJFY6S-08	QQD73767.1	PF00072.25	Response_reg	Domain	92.8	1.4e-26
A. caldus ATCC51756	AIA56113.1	PF00158.27	Sigma54_activat	Domain	213.5	1.5e-63			A. ferrivorans YL15	OCB01284.1	PF00072.25	Response_reg	Domain	93.1	1.2e-26
A. caldus MTH-04	AUW33461.1	PF00158.27	Sigma54_activat	Domain	214.4	8.1e-64			A. ferrooxidans BY-3	MIGLDELJ_02825	PF00072.25	Response_reg	Domain	90.2	9.2e-26
A. caldus SM-1	AEK59068.1	PF00158.27	Sigma54_activat	Domain	214.4	8.1e-64			A. ferrooxidans DLC-5	ADLC_02515	PF00072.25	Response_reg	Domain	90.2	9.2e-26
A. caldus ZJ	OFC37778.1	PF00158.27	Sigma54_activat	Domain	213.5	1.5e-63			A. ferrooxidans ATCC53993	ACH83918.1	PF00072.25	Response_reg	Domain	90.2	9.2e-26
A. caldus DX	OFC29641.1	PF00158.27	Sigma54_activat	Domain	213.5	1.5e-63			A. ferrooxidans ATCC23270	ACK78113.1	PF00072.25	Response_reg	Domain	90.2	9.2e-26
A. caldus ZBY	OFC30148.1	PF00158.27	Sigma54_activat	Domain	213.5	1.5e-63			A. ferrooxidans Hel18	AHEL_01466	PF00072.25	Response_reg	Domain	90.2	9.2e-26
Acidithiobacillus sp. CJ-2	RNF71871.1	PF00158.27	Sigma54_activat	Domain	211.0	8.8e-63			A. ferrooxidans YQH-1	AYQH_01358	PF00072.25	Response_reg	Domain	90.2	9.2e-26
Acidithiobacillus sp. SH	PKY10592.1	PF00158.27	Sigma54_activat	Domain	208.3	5.9e-62			A. ferrooxidans CCM4253	PZD79952.1	PF00072.25	Response_reg	Domain	90.2	9.2e-26
Acidithiobacillus sp. HP-2	MBE7569607.1	PF00158.27	Sigma54_activat	Domain	207.4	1.1e-61			A. ferrooxidans YNTRS-40	QLK42308.1	PF00072.25	Response_reg	Domain	90.2	9.2e-26
Acidithiobacillus sp. HP-6	MBE7563394.1	PF00158.27	Sigma54_activat	Domain	207.4	1.1e-61			A. ferrooxidans RVS1	RRN83174.1	PF00072.25	Response_reg	Domain	90.2	9.2e-26
A. albertensis DSM14366	Aa_03094	PF00158.27	Sigma54_activat	Domain	205.4	4.6e-61			A. ferrooxidans IO-2C	RBM03277.1	PF00072.25	Response_reg	Domain	91.1	5e-26
A. thiooxidans ATCC 19377	QFX97300.1	PF00158.27	Sigma54_activat	Domain	154.9	1.5e-45			Acidithiobacillus sp. AMD	QFG78707.1	PF00072.25	Response_reg	Domain	91.1	5e-26
Acidithiobacillus sp. HP-11	MBE7566691.1	PF00158.27	Sigma54_activat	Domain	205.4	4.6e-61			A. ferridurans JCM18981	BBF63945.1	PF00072.25	Response_reg	Domain	91.1	5e-26
A. thiooxidans CLST	ACLS_04063	PF00158.27	Sigma54_activat	Domain	205.4	4.6e-61			A. caldus ATCC51756	AIA56691.1	PF00072.25	Response_reg	Domain	70.7	1.1e-19
A. thiooxidans licanantay	ALIC_04009	PF00158.27	Sigma54_activat	Domain	205.4	4.6e-61			A. caldus SM-1	AEK56799.1	PF00072.25	Response_reg	Domain	70.7	1.1e-19
A. thiooxidans DXS-W	OCX69183.1	PF00158.27	Sigma54_activat	Domain	205.4	4.5e-61			A. caldus ZJ	OFC36889.1	PF00072.25	Response_reg	Domain	70.7	1.1e-19
A. thiooxidans GD1-3	OCX81973.1	PF00158.27	Sigma54_activat	Domain	205.4	4.5e-61			A. caldus ZJ	OFC41874.1	PF00072.25	Response_reg	Domain	68.5	5e-19
A. thiooxidans A01	A01_03201	PF00158.27	Sigma54_activat	Domain	206.2	2.6e-61			A. caldus ZBY	OFC31208.1	PF00072.25	Response_reg	Domain	68.5	5e-19
A. ferrooxidans BY-3	MIGLDELJ_01148	PF00158.27	Sigma54_activat	Domain	207.5	1.1e-61			A. caldus ZBY	OFC39920.1	PF00072.25	Response_reg	Domain	70.7	1.1e-19
A. ferrooxidans ATCC53993	ACH84429.1	PF00158.27	Sigma54_activat	Domain	206.6	2e-61			A. caldus ATCC51756	AIA54201.1	PF00072.25	Response_reg	Domain	68.0	7.6e-19
A. ferrooxidans ATCC23270	ACK79844.1	PF00158.27	Sigma54_activat	Domain	206.6	2e-61			A. caldus MTH-04	AUW31731.1	PF00072.25	Response_reg	Domain	68.0	7.6e-19
A. ferrooxidans Hel18	AHEL_02774	PF00158.27	Sigma54_activat	Domain	206.6	2e-61			A. caldus SM-1	AEK56934.1	PF00072.25	Response_reg	Domain	68.0	7.6e-19
A. ferrooxidans YQH-1	AYQH_02623	PF00158.27	Sigma54_activat	Domain	206.6	2e-61			A. caldus ZJ	OFC36013.1	PF00072.25	Response_reg	Domain	68.0	7.6e-19
A. ferrooxidans CCM4253	PZD80639.1	PF00158.27	Sigma54_activat	Domain	206.6	2e-61			A. caldus DX	OFC29965.1	PF00072.25	Response_reg	Domain	68.0	7.6e-19
A. ferrooxidans YNTRS-40	QLK42944.1	PF00158.27	Sigma54_activat	Domain	206.6	2e-61			A. caldus ZBY	OFC30474.1	PF00072.25	Response_reg	Domain	68.0	7.6e-19
A. ferrooxidans RVS1	RRN82210.1	PF00158.27	Sigma54_activat	Domain	206.6	2e-61			Acidithiobacillus sp. CJ-2	RNF66464.1	PF00072.25	Response_reg	Domain	73.1	2e-20
A. ferrooxidans IO-2C	RBM01328.1	PF00158.27	Sigma54_activat	Domain	207.8	8.6e-62			Acidithiobacillus sp. HP-2	MBE7570614.1	PF00072.25	Response_reg	Domain	63.0	2.7e-17
Acidithiobacillus sp. AMD	QFG79187.1	PF00158.27	Sigma54_activat	Domain	208.1	6.9e-62			Acidithiobacillus sp. HP-6	MBE7563077.1	PF00072.25	Response_reg	Domain	63.0	2.7e-17
A. ferridurans JCM18981	BBF64339.1	PF00158.27	Sigma54_activat	Domain	208.0	7.6e-62			A. albertensis DSM14366	Aa_00563	PF00072.25	Response_reg	Domain	63.0	2.7e-17
A. caldus ATCC51756	AIA55443.1	PF00158.27	Sigma54_activat	Domain	206.6	2.1e-61			A. thiooxidans CLST	ACLS_00887	PF00072.25	Response_reg	Domain	63.0	2.7e-17
Acidithiobacillus sp. CJ-2	RNF62148.1	PF00158.27	Sigma54_activat	Domain	217.6	8.2e-65			A. thiooxidans licanantay	ALIC_03518	PF00072.25	Response_reg	Domain	63.0	2.7e-17
A. thiooxidans ATCC 19377	QFX96075.1	PF00158.27	Sigma54_activat	Domain	206.9	1.6e-61			A. thiooxidans DXS-W	OCX73227.1	PF00072.25	Response_reg	Domain	63.0	2.7e-17
A. thiooxidans CLST	ACLS_01166	PF00158.27	Sigma54_activat	Domain	206.9	1.6e-61			A. thiooxidans GD1-3	OCX83100.1	PF00072.25	Response_reg	Domain	63.0	2.7e-17
A. ferrianus MG	NDU43680.1	PF00158.27	Sigma54_activat	Domain	205.0	6.2e-61			A. ferrianus MG	NDU42533.1	PF00072.25	Response_reg	Domain	72.9	2.2e-20
A. ferrooxidans BY-3	MIGLDELJ_03347	PF00158.27	Sigma54_activat	Domain	205.5	4.3e-61			A. ferrooxidans BY0502	OAP92048.1	PF00072.25	Response_reg	Domain	71.1	8.3e-20
A. ferrooxidans DLC-5	ADLC_01794	PF00158.27	Sigma54_activat	Domain	205.5	4.3e-61			A. ferrivorans SS3	AEM47248.1	PF00072.25	Response_reg	Domain	71.1	7.9e-20
A. ferrooxidans ATCC53993	ACH83098.1	PF00158.27	Sigma54_activat	Domain	205.5	4.3e-61			A. ferrivorans PQ33	OFA15423.1	PF00072.25	Response_reg	Domain	71.1	7.9e-20
A. ferrooxidans ATCC23270	ACK78708.1	PF00158.27	Sigma54_activat	Domain	205.5	4.3e-61			A. ferrivorans CF27	SMH67559.1	PF00072.25	Response_reg	Domain	69.4	2.8e-19
A. ferrooxidans Hel18	AHEL_01379	PF00158.27	Sigma54_activat	Domain	205.5	4.3e-61			A. ferrivorans XJFY6S-08	QQD71872.1	PF00072.25	Response_reg	Domain	69.4	2.8e-19
A. ferrooxidans YQH-1	AYQH_02813	PF00158.27	Sigma54_activat	Domain	205.5	4.3e-61			A. ferrivorans YL15	OCB03673.1	PF00072.25	Response_reg	Domain	69.4	2.8e-19
A. ferrooxidans CCM4253	PZD82230.1	PF00158.27	Sigma54_activat	Domain	205.5	4.3e-61			A. ferrooxidans BY-3	MIGLDELJ_03910	PF00072.25	Response_reg	Domain	67.6	1e-18
A. ferrooxidans YNTRS-40	QLK41491.1	PF00158.27	Sigma54_activat	Domain	205.5	4.3e-61			A. ferrooxidans DLC-5	ADLC_02981	PF00072.25	Response_reg	Domain	67.6	1e-18
A. ferrooxidans RVS1	RRN86284.1	PF00158.27	Sigma54_activat	Domain	205.5	4.3e-61			A. ferrooxidans ATCC53993	ACH84104.1	PF00072.25	Response_reg	Domain	67.6	1e-18
A. ferrooxidans IO-2C	RBL99947.1	PF00158.27	Sigma54_activat	Domain	204.3	1e-60			A. ferrooxidans ATCC23270	ACK80187.1	PF00072.25	Response_reg	Domain	67.6	1e-18
Acidithiobacillus sp. AMD	QFG77946.1	PF00158.27	Sigma54_activat	Domain	204.5	8.6e-61			A. ferrooxidans Hel18	AHEL_00501	PF00072.25	Response_reg	Domain	67.6	1e-18
A. ferridurans JCM18981	BBF65716.1	PF00158.27	Sigma54_activat	Domain	204.5	8.6e-61			A. ferrooxidans YQH-1	AYQH_01994	PF00072.25	Response_reg	Domain	67.6	1e-18
A. caldus S1	OFC60873.1	PF00158.27	Sigma54_activat	Domain	241.1	5e-72			A. ferrooxidans CCM4253	PZD79782.1	PF00072.25	Response_reg	Domain	67.6	1e-18
A. caldus ATCC51756	AIA55117.1	PF00158.27	Sigma54_activat	Domain	234.6	4.8e-70			A. ferrooxidans YNTRS-40	QLK42466.1	PF00072.25	Response_reg	Domain	67.6	1e-18
A. caldus MTH-04	AUW32770.1	PF00158.27	Sigma54_activat	Domain	241.1	5e-72			A. ferrooxidans RVS1	RRN83335.1	PF00072.25	Response_reg	Domain	67.6	1e-18
A. caldus SM-1	AEK58129.1	PF00158.27	Sigma54_activat	Domain	228.5	3.7e-68			A. ferrooxidans IO-2C	RBM03123.1	PF00072.25	Response_reg	Domain	69.4	2.7e-19
A. caldus ZJ	OFC42242.1	PF00158.27	Sigma54_activat	Domain	241.1	5e-72			Acidithiobacillus sp. AMD	QFG78860.1	PF00072.25	Response_reg	Domain	69.4	2.7e-19
A. caldus DX	OFC36933.1	PF00158.27	Sigma54_activat	Domain	241.1	5e-72			A. ferridurans JCM18981	BBF64126.1	PF00072.25	Response_reg	Domain	69.4	2.7e-19
A. caldus ZBY	OFC37052.1	PF00158.27	Sigma54_activat	Domain	241.1	5e-72			Acidithiobacillus sp. HP-2	MBE7568364.1	PF00072.25	Response_reg	Domain	80.4	1e-22
Acidithiobacillus sp. CJ-2	RNF61069.1	PF00158.27	Sigma54_activat	Domain	236.4	1.4e-70			Acidithiobacillus sp. HP-6	MBE7561723.1	PF00072.25	Response_reg	Domain	80.4	1e-22
Acidithiobacillus sp. SH	PKY11254.1	PF00158.27	Sigma54_activat	Domain	236.8	1.1e-70			A. albertensis DSM14366	Aa_02805	PF00072.25	Response_reg	Domain	85.8	2.3e-24
Acidithiobacillus sp. HP-2	MBE7568204.1	PF00158.27	Sigma54_activat	Domain	239.8	1.2e-71			A. thiooxidans ATCC 19377	QFX97061.1	PF00072.25	Response_reg	Domain	85.8	2.3e-24
Acidithiobacillus sp. HP-6	MBE7562871.1	PF00158.27	Sigma54_activat	Domain	239.8	1.2e-71			Acidithiobacillus sp. HP-11	MBE7566986.1	PF00072.25	Response_reg	Domain	85.8	2.3e-24
A. albertensis DSM14366	Aa_01941	PF00158.27	Sigma54_activat	Domain	241.0	5.5e-72			A. thiooxidans CLST	ACLS_01384	PF00072.25	Response_reg	Domain	66.2	2.7e-18
A. thiooxidans ATCC 19377	QFX95614.1	PF00158.27	Sigma54_activat	Domain	240.1	1e-71			A. thiooxidans licanantay	ALIC_03471	PF00072.25	Response_reg	Domain	85.8	2.3e-24
A. thiooxidans CLST	ACLS_03295	PF00158.27	Sigma54_activat	Domain	240.1	1e-71			A. thiooxidans DXS-W	OCX74091.1	PF00072.25	Response_reg	Domain	85.8	2.3e-24
A. thiooxidans DXS-W	OCX69790.1	PF00158.27	Sigma54_activat	Domain	240.1	1e-71			A. thiooxidans GD1-3	OCX86686.1	PF00072.25	Response_reg	Domain	85.8	2.3e-24
A. thiooxidans GD1-3	OCX80179.1	PF00158.27	Sigma54_activat	Domain	240.1	1e-71			A. thiooxidans A01	A01_03155	PF00072.25	Response_reg	Domain	85.8	2.3e-24
A. thiooxidans A01	A01_00476	PF00158.27	Sigma54_activat	Domain	240.1	1e-71			A. thiooxidans A01	A01_04105	PF00072.25	Response_reg	Domain	85.8	2.3e-24
A. thiooxidans A02	OCX76014.1	PF00158.27	Sigma54_activat	Domain	240.1	1e-71			A. thiooxidans A02	OCX71364.1	PF00072.25	Response_reg	Domain	85.8	2.3e-24
A. thiooxidans JYC-17	OCX89363.1	PF00158.27	Sigma54_activat	Domain	240.1	1e-71			A. thiooxidans JYC-17	OCX89085.1	PF00072.25	Response_reg	Domain	85.8	2.3e-24
A. thiooxidans DMC	OCX77626.1	PF00158.27	Sigma54_activat	Domain	240.1	1e-71			A. thiooxidans DMC	OCX81826.1	PF00072.25	Response_reg	Domain	85.8	2.3e-24
A. thiooxidans BY-02	OCX76656.1	PF00158.27	Sigma54_activat	Domain	240.1	1e-71			A. thiooxidans BY-02	OCX72004.1	PF00072.25	Response_reg	Domain	85.8	2.3e-24
A. thiooxidans ZBY	OFC40621.1	PF00158.27	Sigma54_activat	Domain	240.1	1e-71			A. thiooxidans ZBY	OFC49481.1	PF00072.25	Response_reg	Domain	85.8	2.3e-24
A. ferrianus MG	NDU41764.1	PF00158.27	Sigma54_activat	Domain	239.6	1.4e-71			A. ferrianus MG	NDU42239.1	PF00072.25	Response_reg	Domain	84.8	4.5e-24
A. ferrianus MG	NDU42272.1	PF00158.27	Sigma54_activat	Domain	239.6	1.4e-71			A. ferrooxidans BY0502	OAP91463.1	PF00072.25	Response_reg	Domain	80.8	7.7e-23
A. ferrianus MG	NDU43085.1	PF00158.27	Sigma54_activat	Domain	239.6	1.4e-71			A. ferrivorans SS3	AEM48251.1	PF00072.25	Response_reg	Domain	81.1	6.5e-23
A. ferrivorans CF27	SMH64315.1	PF00158.27	Sigma54_activat	Domain	243.3	1.1e-72			A. ferrivorans PQ33	OFA16290.1	PF00072.25	Response_reg	Domain	81.1	6.5e-23
A. ferrivorans YL15	OCB02219.1	PF00158.27	Sigma54_activat	Domain	242.2	2.3e-72			A. ferrivorans CF27	SMH65167.1	PF00072.25	Response_reg	Domain	82.2	2.9e-23
A. ferrooxidans BY-3	MIGLDELJ_00034	PF00158.27	Sigma54_activat	Domain	240.5	7.8e-72			A. ferrivorans XJFY6S-08	QQD73762.1	PF00072.25	Response_reg	Domain	81.1	6.5e-23
A. ferrooxidans DLC-5	ADLC_00212	PF00158.27	Sigma54_activat	Domain	240.5	7.8e-72			A. ferrivorans YL15	OCB01960.1	PF00072.25	Response_reg	Domain	82.2	2.9e-23
A. ferrooxidans ATCC53993	ACH83482.1	PF00158.27	Sigma54_activat	Domain	244.5	4.5e-73			A. ferrooxidans IO-2C	RBM03269.1	PF00072.25	Response_reg	Domain	77.4	8.8e-22
A. ferrooxidans ATCC23270	ACK78349.1	PF00158.27	Sigma54_activat	Domain	244.5	4.5e-73			Acidithiobacillus sp. AMD	QFG78714.1	PF00072.25	Response_reg	Domain	77.4	8.8e-22
A. ferrooxidans Hel18	AHEL_01690	PF00158.27	Sigma54_activat	Domain	244.5	4.5e-73			A. ferridurans JCM18981	BBF63954.1	PF00072.25	Response_reg	Domain	77.4	8.8e-22
A. ferrooxidans YQH-1	AYQH_00175	PF00158.27	Sigma54_activat	Domain	244.5	4.5e-73			A. caldus ATCC51756	AIA55443.1	PF00072.25	Response_reg	Domain	35.0	1.3e-08
A. ferrooxidans CCM4253	PZD81647.1	PF00158.27	Sigma54_activat	Domain	244.5	4.5e-73			Acidithiobacillus sp. CJ-2	RNF62148.1	PF00072.25	Response_reg	Domain	71.9	4.7e-20
A. ferrooxidans YNTRS-40	QLK42055.1	PF00158.27	Sigma54_activat	Domain	244.5	4.5e-73			A. thiooxidans ATCC 19377	QFX96075.1	PF00072.25	Response_reg	Domain	33.0	5.3e-08
A. ferrooxidans RVS1	RRN83581.1	PF00158.27	Sigma54_activat	Domain	244.5	4.5e-73			A. thiooxidans CLST	ACLS_01166	PF00072.25	Response_reg	Domain	31.1	2.2e-07
A. ferrooxidans IO-2C	RBM03593.1	PF00158.27	Sigma54_activat	Domain	242.3	2.2e-72			A. ferrianus MG	NDU43680.1	PF00072.25	Response_reg	Domain	36.7	3.9e-09
Acidithiobacillus sp. AMD	QFG78306.1	PF00158.27	Sigma54_activat	Domain	242.3	2.2e-72			A. ferrooxidans BY-3	MIGLDELJ_03347	PF00072.25	Response_reg	Domain	30.7	2.9e-07
A. ferridurans JCM18981	BBF66128.1	PF00158.27	Sigma54_activat	Domain	242.3	2.2e-72			A. ferrooxidans DLC-5	ADLC_01794	PF00072.25	Response_reg	Domain	30.7	2.9e-07
Acidithiobacillus sp. CJ-2	RNF59962.1	PF00158.27	Sigma54_activat	Domain	241.7	3.1e-72			A. ferrooxidans ATCC53993	ACH83098.1	PF00072.25	Response_reg	Domain	30.7	2.9e-07
A. ferrianus MG	NDU42412.1	PF00158.27	Sigma54_activat	Domain	242.7	1.6e-72			A. ferrooxidans ATCC23270	ACK78708.1	PF00072.25	Response_reg	Domain	30.7	2.9e-07
A. ferrivorans SS3	AEM47787.1	PF00158.27	Sigma54_activat	Domain	244.1	6.1e-73			A. ferrooxidans Hel18	AHEL_01379	PF00072.25	Response_reg	Domain	30.7	2.9e-07
A. ferrivorans PQ33	OFA16578.1	PF00158.27	Sigma54_activat	Domain	244.1	6.1e-73			A. ferrooxidans YQH-1	AYQH_02813	PF00072.25	Response_reg	Domain	30.7	2.9e-07
A. ferrivorans XJFY6S-08	QQD74075.1	PF00158.27	Sigma54_activat	Domain	243.3	1.1e-72			A. ferrooxidans CCM4253	PZD82230.1	PF00072.25	Response_reg	Domain	30.7	2.9e-07
A. ferrooxidans BY-3	MIGLDELJ_03147	PF00158.27	Sigma54_activat	Domain	244.5	4.5e-73			A. ferrooxidans YNTRS-40	QLK41491.1	PF00072.25	Response_reg	Domain	30.7	2.9e-07
A. ferrooxidans DLC-5	ADLC_00578	PF00158.27	Sigma54_activat	Domain	244.5	4.5e-73			A. ferrooxidans RVS1	RRN86284.1	PF00072.25	Response_reg	Domain	30.7	2.9e-07
A. caldus S1	OFC58647.1	PF00158.27	Sigma54_activat	Domain	226.1	2e-67			A. ferrooxidans IO-2C	RBL99947.1	PF00072.25	Response_reg	Domain	30.7	2.7e-07
A. caldus ATCC51756	AIA55554.1	PF00158.27	Sigma54_activat	Domain	225.9	2.3e-67			Acidithiobacillus sp. AMD	QFG77946.1	PF00072.25	Response_reg	Domain	30.7	2.7e-07
A. caldus ATCC51756	AIA56612.1	PF00158.27	Sigma54_activat	Domain	225.9	2.3e-67			A. ferridurans JCM18981	BBF65716.1	PF00072.25	Response_reg	Domain	30.7	2.7e-07
A. caldus MTH-04	AUW33096.1	PF00158.27	Sigma54_activat	Domain	225.9	2.3e-67			Acidithiobacillus sp. CJ-2	RNF59306.1	PF00072.25	Response_reg	Domain	85.2	3.3e-24
A. caldus SM-1	AEK58514.1	PF00158.27	Sigma54_activat	Domain	225.9	2.3e-67			A. caldus S1	OFC58647.1	PF00072.25	Response_reg	Domain	94.5	4.5e-27
A. caldus ZJ	OFC41770.1	PF00158.27	Sigma54_activat	Domain	227.3	8.4e-68			A. caldus ATCC51756	AIA55554.1	PF00072.25	Response_reg	Domain	95.0	3.1e-27
A. caldus DX	OFC37373.1	PF00158.27	Sigma54_activat	Domain	227.3	8.4e-68			A. caldus ATCC51756	AIA56612.1	PF00072.25	Response_reg	Domain	94.5	4.5e-27
A. caldus ZBY	OFC30669.1	PF00158.27	Sigma54_activat	Domain	227.3	8.4e-68			A. caldus MTH-04	AUW33096.1	PF00072.25	Response_reg	Domain	95.0	3.1e-27
Acidithiobacillus sp. CJ-2	RNF59892.1	PF00158.27	Sigma54_activat	Domain	229.1	2.4e-68			A. caldus SM-1	AEK58514.1	PF00072.25	Response_reg	Domain	95.0	3.1e-27
Acidithiobacillus sp. SH	PKY10776.1	PF00158.27	Sigma54_activat	Domain	231.4	4.8e-69			A. caldus ZJ	OFC41770.1	PF00072.25	Response_reg	Domain	94.2	5.5e-27
Acidithiobacillus sp. HP-2	MBE7570270.1	PF00158.27	Sigma54_activat	Domain	230.9	6.7e-69			A. caldus DX	OFC37373.1	PF00072.25	Response_reg	Domain	94.2	5.5e-27
Acidithiobacillus sp. HP-6	MBE7561559.1	PF00158.27	Sigma54_activat	Domain	230.9	6.7e-69			A. caldus ZBY	OFC30669.1	PF00072.25	Response_reg	Domain	94.2	5.5e-27
A. albertensis DSM14366	Aa_03339	PF00158.27	Sigma54_activat	Domain	230.9	6.7e-69			Acidithiobacillus sp. CJ-2	RNF59892.1	PF00072.25	Response_reg	Domain	91.0	5.2e-26
A. thiooxidans ATCC 19377	QFX97536.1	PF00158.27	Sigma54_activat	Domain	230.9	6.7e-69			Acidithiobacillus sp. SH	PKY10776.1	PF00072.25	Response_reg	Domain	93.8	7.2e-27
Acidithiobacillus sp. HP-11	MBE7566205.1	PF00158.27	Sigma54_activat	Domain	230.9	6.7e-69			Acidithiobacillus sp. HP-2	MBE7570270.1	PF00072.25	Response_reg	Domain	90.9	5.8e-26
A. thiooxidans CLST	ACLS_03776	PF00158.27	Sigma54_activat	Domain	230.9	6.7e-69			Acidithiobacillus sp. HP-6	MBE7561559.1	PF00072.25	Response_reg	Domain	90.9	5.8e-26
A. thiooxidans DXS-W	OCX71912.1	PF00158.27	Sigma54_activat	Domain	230.9	6.7e-69			A. albertensis DSM14366	Aa_03339	PF00072.25	Response_reg	Domain	90.9	5.8e-26
A. thiooxidans GD1-3	OCX84217.1	PF00158.27	Sigma54_activat	Domain	230.9	6.7e-69			A. thiooxidans ATCC 19377	QFX97536.1	PF00072.25	Response_reg	Domain	90.9	5.8e-26
A. thiooxidans A01	A01_01033	PF00158.27	Sigma54_activat	Domain	230.9	6.7e-69			Acidithiobacillus sp. HP-11	MBE7566205.1	PF00072.25	Response_reg	Domain	90.3	9.1e-26
A. thiooxidans A02	OCX67560.1	PF00158.27	Sigma54_activat	Domain	230.9	6.7e-69			A. thiooxidans CLST	ACLS_03776	PF00072.25	Response_reg	Domain	90.9	5.8e-26
A. thiooxidans JYC-17	OCX86816.1	PF00158.27	Sigma54_activat	Domain	230.9	6.7e-69			A. thiooxidans DXS-W	OCX71912.1	PF00072.25	Response_reg	Domain	90.9	5.8e-26
A. thiooxidans DMC	OCX81324.1	PF00158.27	Sigma54_activat	Domain	230.9	6.7e-69			A. thiooxidans GD1-3	OCX84217.1	PF00072.25	Response_reg	Domain	90.9	5.8e-26
A. thiooxidans BY-02	OCX79465.1	PF00158.27	Sigma54_activat	Domain	230.9	6.7e-69			A. thiooxidans A01	A01_01033	PF00072.25	Response_reg	Domain	90.3	9.1e-26
A. thiooxidans ZBY	OFC48626.1	PF00158.27	Sigma54_activat	Domain	230.9	6.7e-69			A. thiooxidans A02	OCX67560.1	PF00072.25	Response_reg	Domain	90.3	9.1e-26
A. ferrianus MG	NDU41554.1	PF00158.27	Sigma54_activat	Domain	230.0	1.3e-68			A. thiooxidans JYC-17	OCX86816.1	PF00072.25	Response_reg	Domain	90.3	9.1e-26
A. ferrooxidans BY0502	OAP87293.1	PF00158.27	Sigma54_activat	Domain	231.5	4.6e-69			A. thiooxidans DMC	OCX81324.1	PF00072.25	Response_reg	Domain	90.3	9.1e-26
A. ferrivorans SS3	AEM46488.1	PF00158.27	Sigma54_activat	Domain	231.5	4.3e-69			A. thiooxidans BY-02	OCX79465.1	PF00072.25	Response_reg	Domain	90.3	9.1e-26
A. ferrivorans PQ33	OFA14871.1	PF00158.27	Sigma54_activat	Domain	231.5	4.3e-69			A. thiooxidans ZBY	OFC48626.1	PF00072.25	Response_reg	Domain	90.3	9.1e-26
A. ferrivorans CF27	SMH65978.1	PF00158.27	Sigma54_activat	Domain	230.9	7e-69			A. ferrianus MG	NDU41554.1	PF00072.25	Response_reg	Domain	94.5	4.4e-27
A. ferrivorans XJFY6S-08	QQD73153.1	PF00158.27	Sigma54_activat	Domain	230.9	7e-69			A. ferrooxidans BY0502	OAP87293.1	PF00072.25	Response_reg	Domain	95.1	2.9e-27
A. ferrivorans YL15	OCB01507.1	PF00158.27	Sigma54_activat	Domain	230.9	7e-69			A. ferrivorans SS3	AEM46488.1	PF00072.25	Response_reg	Domain	94.7	3.9e-27
A. ferrooxidans BY-3	MIGLDELJ_02104	PF00158.27	Sigma54_activat	Domain	231.9	3.4e-69			A. ferrivorans PQ33	OFA14871.1	PF00072.25	Response_reg	Domain	93.4	9.3e-27
A. ferrooxidans DLC-5	ADLC_03756	PF00158.27	Sigma54_activat	Domain	231.9	3.4e-69			A. ferrivorans CF27	SMH65978.1	PF00072.25	Response_reg	Domain	93.4	9.3e-27
A. ferrooxidans ATCC53993	ACH84713.1	PF00158.27	Sigma54_activat	Domain	231.9	3.4e-69			A. ferrivorans XJFY6S-08	QQD73153.1	PF00072.25	Response_reg	Domain	93.4	9.3e-27
A. ferrooxidans ATCC23270	ACK79802.1	PF00158.27	Sigma54_activat	Domain	231.9	3.4e-69			A. ferrivorans YL15	OCB01507.1	PF00072.25	Response_reg	Domain	93.4	9.3e-27
A. ferrooxidans Hel18	AHEL_02408	PF00158.27	Sigma54_activat	Domain	231.9	3.4e-69			A. ferrooxidans BY-3	MIGLDELJ_02104	PF00072.25	Response_reg	Domain	96.4	1.1e-27
A. ferrooxidans YQH-1	AYQH_00864	PF00158.27	Sigma54_activat	Domain	231.9	3.4e-69			A. ferrooxidans DLC-5	ADLC_03756	PF00072.25	Response_reg	Domain	96.5	1.1e-27
A. ferrooxidans CCM4253	PZD80898.1	PF00158.27	Sigma54_activat	Domain	231.9	3.4e-69			A. ferrooxidans ATCC53993	ACH84713.1	PF00072.25	Response_reg	Domain	96.2	1.3e-27
A. ferrooxidans YNTRS-40	QLK43198.1	PF00158.27	Sigma54_activat	Domain	231.9	3.4e-69			A. ferrooxidans ATCC23270	ACK79802.1	PF00072.25	Response_reg	Domain	96.2	1.3e-27
A. ferrooxidans RVS1	RRN81982.1	PF00158.27	Sigma54_activat	Domain	231.9	3.4e-69			A. ferrooxidans Hel18	AHEL_02408	PF00072.25	Response_reg	Domain	96.2	1.3e-27
A. ferrooxidans IO-2C	RBL98619.1	PF00158.27	Sigma54_activat	Domain	231.9	3.4e-69			A. ferrooxidans YQH-1	AYQH_00864	PF00072.25	Response_reg	Domain	96.2	1.3e-27
Acidithiobacillus sp. AMD	QFG79534.1	PF00158.27	Sigma54_activat	Domain	231.9	3.4e-69			A. ferrooxidans CCM4253	PZD80898.1	PF00072.25	Response_reg	Domain	96.2	1.3e-27
A. ferridurans JCM18981	BBF64633.1	PF00158.27	Sigma54_activat	Domain	231.9	3.4e-69			A. ferrooxidans YNTRS-40	QLK43198.1	PF00072.25	Response_reg	Domain	96.2	1.3e-27
A. caldus ATCC51756	AIA54311.1	PF00158.27	Sigma54_activat	Domain	220.3	1.2e-65			A. ferrooxidans RVS1	RRN81982.1	PF00072.25	Response_reg	Domain	96.2	1.3e-27
A. caldus MTH-04	AUW31833.1	PF00158.27	Sigma54_activat	Domain	220.9	8.1e-66			A. ferrooxidans IO-2C	RBL98619.1	PF00072.25	Response_reg	Domain	96.2	1.3e-27
A. caldus SM-1	AEK57045.1	PF00158.27	Sigma54_activat	Domain	220.9	8.1e-66			Acidithiobacillus sp. AMD	QFG79534.1	PF00072.25	Response_reg	Domain	96.2	1.3e-27
A. caldus ZJ	OFC40535.1	PF00158.27	Sigma54_activat	Domain	220.9	8.1e-66			A. ferridurans JCM18981	BBF64633.1	PF00072.25	Response_reg	Domain	96.2	1.3e-27
A. caldus DX	OFC35205.1	PF00158.27	Sigma54_activat	Domain	220.9	8.1e-66			A. caldus S1	OFC45445.1	PF00072.25	Response_reg	Domain	104.5	3.4e-30
A. caldus ZBY	OFC36337.1	PF00158.27	Sigma54_activat	Domain	220.9	8.1e-66			A. caldus ATCC51756	AIA53946.1	PF00072.25	Response_reg	Domain	104.5	3.4e-30
Acidithiobacillus sp. CJ-2	RNF58123.1	PF00158.27	Sigma54_activat	Domain	221.6	4.8e-66			A. caldus MTH-04	AUW31622.1	PF00072.25	Response_reg	Domain	104.5	3.4e-30
Acidithiobacillus sp. SH	PKY12143.1	PF00158.27	Sigma54_activat	Domain	221.1	7.1e-66			A. caldus SM-1	AEK56710.1	PF00072.25	Response_reg	Domain	104.5	3.4e-30
Acidithiobacillus sp. HP-2	MBE7570154.1	PF00158.27	Sigma54_activat	Domain	223.6	1.2e-66			A. caldus ZJ	OFC37206.1	PF00072.25	Response_reg	Domain	104.5	3.4e-30
Acidithiobacillus sp. HP-6	MBE7563216.1	PF00158.27	Sigma54_activat	Domain	223.6	1.2e-66			A. caldus DX	OFC28944.1	PF00072.25	Response_reg	Domain	104.5	3.4e-30
A. albertensis DSM14366	Aa_01288	PF00158.27	Sigma54_activat	Domain	224.9	4.6e-67			A. caldus ZBY	OFC38013.1	PF00072.25	Response_reg	Domain	104.5	3.4e-30
A. thiooxidans ATCC 19377	QFX95044.1	PF00158.27	Sigma54_activat	Domain	224.9	4.6e-67			Acidithiobacillus sp. CJ-2	RNF64282.1	PF00072.25	Response_reg	Domain	103.8	5.7e-30
Acidithiobacillus sp. HP-11	MBE7567020.1	PF00158.27	Sigma54_activat	Domain	225.0	4.5e-67			Acidithiobacillus sp. SH	PKY10972.1	PF00072.25	Response_reg	Domain	109.6	8.8e-32
A. thiooxidans CLST	ACLS_00589	PF00158.27	Sigma54_activat	Domain	224.9	4.6e-67			Acidithiobacillus sp. HP-2	MBE7568053.1	PF00072.25	Response_reg	Domain	108.8	1.6e-31
A. thiooxidans licanantay	ALIC_02709	PF00158.27	Sigma54_activat	Domain	224.9	4.6e-67			Acidithiobacillus sp. HP-6	MBE7562554.1	PF00072.25	Response_reg	Domain	108.8	1.6e-31
A. thiooxidans DXS-W	OCX71279.1	PF00158.27	Sigma54_activat	Domain	225.7	2.7e-67			A. albertensis DSM14366	Aa_03518	PF00072.25	Response_reg	Domain	108.8	1.6e-31
A. thiooxidans GD1-3	OCX87473.1	PF00158.27	Sigma54_activat	Domain	225.7	2.7e-67			A. thiooxidans ATCC 19377	QFX97683.1	PF00072.25	Response_reg	Domain	108.8	1.6e-31
A. thiooxidans A01	A01_01604	PF00158.27	Sigma54_activat	Domain	225.6	2.8e-67			Acidithiobacillus sp. HP-11	MBE7566413.1	PF00072.25	Response_reg	Domain	107.7	3.5e-31
A. thiooxidans A02	OCX73156.1	PF00158.27	Sigma54_activat	Domain	225.7	2.7e-67			Acidithiobacillus sp. HP-11	MBE7566773.1	PF00072.25	Response_reg	Domain	108.8	1.6e-31
A. thiooxidans JYC-17	OCX88381.1	PF00158.27	Sigma54_activat	Domain	225.7	2.7e-67			A. thiooxidans CLST	ACLS_02818	PF00072.25	Response_reg	Domain	108.8	1.6e-31
A. thiooxidans DMC	OCX85054.1	PF00158.27	Sigma54_activat	Domain	225.7	2.7e-67			A. thiooxidans licanantay	ALIC_03320	PF00072.25	Response_reg	Domain	108.8	1.6e-31
A. thiooxidans BY-02	OCX76143.1	PF00158.27	Sigma54_activat	Domain	225.7	2.7e-67			A. thiooxidans DXS-W	OCX71851.1	PF00072.25	Response_reg	Domain	108.8	1.6e-31
A. thiooxidans ZBY	OFC44640.1	PF00158.27	Sigma54_activat	Domain	225.7	2.7e-67			A. thiooxidans GD1-3	OCX82161.1	PF00072.25	Response_reg	Domain	108.8	1.6e-31
A. ferrianus MG	NDU41274.1	PF00158.27	Sigma54_activat	Domain	219.3	2.4e-65			A. thiooxidans A01	A01_01146	PF00072.25	Response_reg	Domain	108.8	1.6e-31
A. ferrooxidans BY0502	OAP91557.1	PF00158.27	Sigma54_activat	Domain	218.9	3.2e-65			A. thiooxidans A02	OCX69238.1	PF00072.25	Response_reg	Domain	108.8	1.6e-31
A. ferrivorans SS3	AEM46884.1	PF00158.27	Sigma54_activat	Domain	219.7	1.9e-65			A. thiooxidans JYC-17	OCX85661.1	PF00072.25	Response_reg	Domain	108.8	1.6e-31
A. ferrivorans PQ33	OFA16374.1	PF00158.27	Sigma54_activat	Domain	219.8	1.8e-65			A. thiooxidans DMC	OCX85708.1	PF00072.25	Response_reg	Domain	108.8	1.6e-31
A. ferrivorans CF27	SMH67276.1	PF00158.27	Sigma54_activat	Domain	219.2	2.6e-65			A. thiooxidans BY-02	OCX70354.1	PF00072.25	Response_reg	Domain	108.8	1.6e-31
A. ferrivorans XJFY6S-08	QQD72181.1	PF00158.27	Sigma54_activat	Domain	219.3	2.4e-65			A. thiooxidans ZBY	OFC44827.1	PF00072.25	Response_reg	Domain	108.8	1.6e-31
A. ferrivorans YL15	OCB02555.1	PF00158.27	Sigma54_activat	Domain	219.3	2.4e-65			A. ferrianus MG	NDU42727.1	PF00072.25	Response_reg	Domain	108.2	2.4e-31
A. ferrooxidans BY-3	MIGLDELJ_01430	PF00158.27	Sigma54_activat	Domain	221.3	6.2e-66			A. ferrooxidans BY0502	OAP91177.1	PF00072.25	Response_reg	Domain	103.9	5.4e-30
A. ferrooxidans ATCC53993	ACH82862.1	PF00158.27	Sigma54_activat	Domain	221.2	6.6e-66			A. ferrivorans SS3	AEM46448.1	PF00072.25	Response_reg	Domain	106.0	1.2e-30
A. ferrooxidans ATCC23270	ACK80813.1	PF00158.27	Sigma54_activat	Domain	221.2	6.6e-66			A. ferrivorans PQ33	OFA14834.1	PF00072.25	Response_reg	Domain	106.0	1.2e-30
A. ferrooxidans Hel18	AHEL_00318	PF00158.27	Sigma54_activat	Domain	221.2	6.6e-66			A. ferrivorans CF27	SMH66016.1	PF00072.25	Response_reg	Domain	103.7	6.1e-30
A. ferrooxidans YQH-1	AYQH_01506	PF00158.27	Sigma54_activat	Domain	221.2	6.6e-66			A. ferrivorans XJFY6S-08	QQD73118.1	PF00072.25	Response_reg	Domain	106.0	1.2e-30
A. ferrooxidans CCM4253	PZD82558.1	PF00158.27	Sigma54_activat	Domain	221.2	6.6e-66			A. ferrivorans YL15	OCB02967.1	PF00072.25	Response_reg	Domain	106.2	1e-30
A. ferrooxidans YNTRS-40	QLK41166.1	PF00158.27	Sigma54_activat	Domain	221.2	6.6e-66			A. ferrooxidans BY-3	MIGLDELJ_00550	PF00072.25	Response_reg	Domain	107.7	3.5e-31
A. ferrooxidans RVS1	RRN87639.1	PF00158.27	Sigma54_activat	Domain	221.2	6.6e-66			A. ferrooxidans ATCC53993	ACH85056.1	PF00072.25	Response_reg	Domain	109.0	1.3e-31
A. ferrooxidans IO-2C	RBM00360.1	PF00158.27	Sigma54_activat	Domain	220.0	1.5e-65			A. ferrooxidans ATCC23270	ACK79405.1	PF00072.25	Response_reg	Domain	109.0	1.3e-31
Acidithiobacillus sp. AMD	QFG77641.1	PF00158.27	Sigma54_activat	Domain	220.0	1.5e-65			A. ferrooxidans Hel18	AHEL_02908	PF00072.25	Response_reg	Domain	109.0	1.3e-31
A. ferridurans JCM18981	BBF65465.1	PF00158.27	Sigma54_activat	Domain	220.0	1.5e-65			A. ferrooxidans YQH-1	AYQH_02410	PF00072.25	Response_reg	Domain	109.0	1.3e-31
A. caldus ATCC51756	AIA55478.1	PF00158.27	Sigma54_activat	Domain	228.5	3.8e-68			A. ferrooxidans CCM4253	PZD80329.1	PF00072.25	Response_reg	Domain	109.0	1.3e-31
Acidithiobacillus sp. CJ-2	RNF60591.1	PF00158.27	Sigma54_activat	Domain	228.7	3.3e-68			A. ferrooxidans YNTRS-40	QLK43494.1	PF00072.25	Response_reg	Domain	109.0	1.3e-31
A. ferrianus MG	NDU42561.1	PF00158.27	Sigma54_activat	Domain	215.8	2.9e-64			A. ferrooxidans RVS1	RRN81461.1	PF00072.25	Response_reg	Domain	109.0	1.3e-31
A. caldus ATCC51756	AIA55781.1	PF00158.27	Sigma54_activat	Domain	149.3	8e-44			A. ferrooxidans IO-2C	RBL98949.1	PF00072.25	Response_reg	Domain	107.5	3.9e-31
A. caldus ZJ	OFC38951.1	PF00158.27	Sigma54_activat	Domain	152.7	7.4e-45			Acidithiobacillus sp. AMD	QFG79793.1	PF00072.25	Response_reg	Domain	107.5	3.9e-31
A. caldus DX	OFC28665.1	PF00158.27	Sigma54_activat	Domain	194.7	9e-58			A. caldus S1	OFC62354.1	PF00072.25	Response_reg	Domain	88.8	2.6e-25
A. caldus ZBY	OFC37995.1	PF00158.27	Sigma54_activat	Domain	194.7	9e-58			A. caldus ATCC51756	AIA54695.1	PF00072.25	Response_reg	Domain	88.8	2.6e-25
A. thiooxidans DXS-W	OCX72157.1	PF00158.27	Sigma54_activat	Domain	171.4	1.3e-50			A. caldus MTH-04	AUW33941.1	PF00072.25	Response_reg	Domain	88.8	2.6e-25
A. thiooxidans GD1-3	OCX83886.1	PF00158.27	Sigma54_activat	Domain	171.4	1.3e-50			A. caldus SM-1	AEK57484.1	PF00072.25	Response_reg	Domain	88.6	3e-25
A. ferrivorans CF27	SMH67519.1	PF00158.27	Sigma54_activat	Domain	223.3	1.5e-66			A. caldus ZJ	OFC37693.1	PF00072.25	Response_reg	Domain	88.8	2.6e-25
A. ferrivorans XJFY6S-08	QQD72019.1	PF00158.27	Sigma54_activat	Domain	223.3	1.5e-66			A. caldus DX	OFC29738.1	PF00072.25	Response_reg	Domain	88.8	2.6e-25
A. ferrivorans YL15	OCB02119.1	PF00158.27	Sigma54_activat	Domain	223.3	1.5e-66			A. caldus ZBY	OFC36799.1	PF00072.25	Response_reg	Domain	88.8	2.6e-25
Acidithiobacillus sp. HP-2	MBE7570193.1	PF00158.27	Sigma54_activat	Domain	220.3	1.2e-65			Acidithiobacillus sp. CJ-2	RNF59601.1	PF00072.25	Response_reg	Domain	88.9	2.4e-25
Acidithiobacillus sp. HP-6	MBE7564279.1	PF00158.27	Sigma54_activat	Domain	220.3	1.2e-65			Acidithiobacillus sp. SH	PKY10229.1	PF00072.25	Response_reg	Domain	87.9	4.7e-25
A. ferrianus MG	NDU41844.1	PF00158.27	Sigma54_activat	Domain	220.9	7.9e-66			Acidithiobacillus sp. HP-2	MBE7568792.1	PF00072.25	Response_reg	Domain	85.3	3.3e-24
A. ferrooxidans BY-3	MIGLDELJ_03259	PF00158.27	Sigma54_activat	Domain	240.5	7.6e-72			Acidithiobacillus sp. HP-6	MBE7562078.1	PF00072.25	Response_reg	Domain	85.3	3.3e-24
A. ferrooxidans DLC-5	ADLC_01201	PF00158.27	Sigma54_activat	Domain	240.5	7.6e-72			A. albertensis DSM14366	Aa_02309	PF00072.25	Response_reg	Domain	86.5	1.3e-24
A. ferrivorans SS3	AEM46908.1	PF00158.27	Sigma54_activat	Domain	208.9	4.1e-62			A. thiooxidans ATCC 19377	QFX96379.1	PF00072.25	Response_reg	Domain	86.2	1.6e-24
A. ferrivorans PQ33	OFA16511.1	PF00158.27	Sigma54_activat	Domain	208.9	4.1e-62			Acidithiobacillus sp. HP-11	MBE7565631.1	PF00072.25	Response_reg	Domain	86.5	1.3e-24
A. ferrooxidans BY-3	MIGLDELJ_03353	PF00158.27	Sigma54_activat	Domain	209.2	3.2e-62			A. thiooxidans CLST	ACLS_01954	PF00072.25	Response_reg	Domain	86.2	1.6e-24
A. ferrooxidans ATCC53993	ACH83092.1	PF00158.27	Sigma54_activat	Domain	211.6	5.8e-63			A. thiooxidans licanantay	ALIC_02174	PF00072.25	Response_reg	Domain	86.5	1.3e-24
A. ferrooxidans ATCC23270	ACK80284.1	PF00158.27	Sigma54_activat	Domain	211.8	5.1e-63			A. thiooxidans DXS-W	OCX67604.1	PF00072.25	Response_reg	Domain	86.5	1.3e-24
A. ferrooxidans Hel18	AHEL_01385	PF00158.27	Sigma54_activat	Domain	211.6	5.8e-63			A. thiooxidans GD1-3	OCX82431.1	PF00072.25	Response_reg	Domain	86.5	1.3e-24
A. ferrooxidans YQH-1	AYQH_02807	PF00158.27	Sigma54_activat	Domain	211.6	5.8e-63			A. thiooxidans A01	A01_01520	PF00072.25	Response_reg	Domain	86.5	1.3e-24
A. ferrooxidans CCM4253	PZD82236.1	PF00158.27	Sigma54_activat	Domain	211.6	5.8e-63			A. thiooxidans A02	OCX70280.1	PF00072.25	Response_reg	Domain	86.5	1.3e-24
A. ferrooxidans YNTRS-40	QLK41485.1	PF00158.27	Sigma54_activat	Domain	211.6	5.8e-63			A. thiooxidans JYC-17	OCX88947.1	PF00072.25	Response_reg	Domain	86.5	1.3e-24
A. ferrooxidans RVS1	RRN86279.1	PF00158.27	Sigma54_activat	Domain	211.6	5.8e-63			A. thiooxidans DMC	OCX84326.1	PF00072.25	Response_reg	Domain	86.5	1.3e-24
A. ferridurans JCM18981	BBF65711.1	PF00158.27	Sigma54_activat	Domain	208.0	7.3e-62			A. thiooxidans BY-02	OCX79746.1	PF00072.25	Response_reg	Domain	86.5	1.3e-24
A. caldus S1	OFC60480.1	PF00158.27	Sigma54_activat	Domain	240.2	9.1e-72			A. thiooxidans ZBY	OFC50544.1	PF00072.25	Response_reg	Domain	86.5	1.3e-24
A. caldus ATCC51756	AIA54419.1	PF00158.27	Sigma54_activat	Domain	240.2	9.7e-72			A. ferrianus MG	NDU42154.1	PF00072.25	Response_reg	Domain	83.1	1.5e-23
A. caldus MTH-04	AUW31935.1	PF00158.27	Sigma54_activat	Domain	240.2	9.7e-72			A. ferrooxidans BY0502	OAP87212.1	PF00072.25	Response_reg	Domain	81.9	3.5e-23
A. caldus SM-1	AEK57167.1	PF00158.27	Sigma54_activat	Domain	240.2	9.7e-72			A. ferrivorans SS3	AEM47441.1	PF00072.25	Response_reg	Domain	82.0	3.3e-23
A. caldus ZJ	OFC38132.1	PF00158.27	Sigma54_activat	Domain	240.2	9.7e-72			A. ferrivorans PQ33	OFA17355.1	PF00072.25	Response_reg	Domain	82.0	3.3e-23
A. caldus DX	OFC34857.1	PF00158.27	Sigma54_activat	Domain	240.2	9.7e-72			A. ferrivorans CF27	SMH67765.1	PF00072.25	Response_reg	Domain	82.0	3.3e-23
A. caldus ZBY	OFC39942.1	PF00158.27	Sigma54_activat	Domain	240.2	9.7e-72			A. ferrivorans XJFY6S-08	QQD74263.1	PF00072.25	Response_reg	Domain	82.0	3.3e-23
Acidithiobacillus sp. SH	PKY11773.1	PF00158.27	Sigma54_activat	Domain	238.3	3.5e-71			A. ferrivorans YL15	OCB01325.1	PF00072.25	Response_reg	Domain	82.0	3.3e-23
Acidithiobacillus sp. HP-2	MBE7569360.1	PF00158.27	Sigma54_activat	Domain	238.4	3.3e-71			A. ferrooxidans BY-3	MIGLDELJ_03238	PF00072.25	Response_reg	Domain	85.2	3.4e-24
Acidithiobacillus sp. HP-2	MBE7570547.1	PF00158.27	Sigma54_activat	Domain	235.6	2.4e-70			A. ferrooxidans DLC-5	ADLC_01675	PF00072.25	Response_reg	Domain	85.2	3.4e-24
Acidithiobacillus sp. HP-6	MBE7562167.1	PF00158.27	Sigma54_activat	Domain	235.6	2.4e-70			A. ferrooxidans ATCC53993	ACH83389.1	PF00072.25	Response_reg	Domain	85.2	3.4e-24
Acidithiobacillus sp. HP-6	MBE7563251.1	PF00158.27	Sigma54_activat	Domain	238.4	3.3e-71			A. ferrooxidans ATCC23270	ACK78651.1	PF00072.25	Response_reg	Domain	85.2	3.4e-24
A. albertensis DSM14366	Aa_00401	PF00158.27	Sigma54_activat	Domain	235.6	2.4e-70			A. ferrooxidans Hel18	AHEL_03029	PF00072.25	Response_reg	Domain	85.2	3.4e-24
A. albertensis DSM14366	Aa_01409	PF00158.27	Sigma54_activat	Domain	237.9	4.8e-71			A. ferrooxidans YQH-1	AYQH_02777	PF00072.25	Response_reg	Domain	85.2	3.4e-24
A. thiooxidans ATCC 19377	QFX95218.1	PF00158.27	Sigma54_activat	Domain	237.9	4.8e-71			A. ferrooxidans CCM4253	PZD82876.1	PF00072.25	Response_reg	Domain	85.2	3.4e-24
Acidithiobacillus sp. HP-11	MBE7566683.1	PF00158.27	Sigma54_activat	Domain	235.6	2.4e-70			A. ferrooxidans YNTRS-40	QLK43615.1	PF00072.25	Response_reg	Domain	85.2	3.4e-24
Acidithiobacillus sp. HP-11	MBE7567856.1	PF00158.27	Sigma54_activat	Domain	239.0	2.2e-71			A. ferrooxidans RVS1	RRN83498.1	PF00072.25	Response_reg	Domain	85.2	3.4e-24
A. thiooxidans CLST	ACLS_01339	PF00158.27	Sigma54_activat	Domain	237.9	4.8e-71			A. ferrooxidans IO-2C	RBM03720.1	PF00072.25	Response_reg	Domain	85.8	2.3e-24
A. thiooxidans licanantay	ALIC_01132	PF00158.27	Sigma54_activat	Domain	237.9	4.8e-71			Acidithiobacillus sp. AMD	QFG79900.1	PF00072.25	Response_reg	Domain	84.3	6.7e-24
A. thiooxidans licanantay	ALIC_02633	PF00158.27	Sigma54_activat	Domain	235.6	2.4e-70			A. ferridurans JCM18981	BBF66040.1	PF00072.25	Response_reg	Domain	84.3	6.7e-24
A. thiooxidans DXS-W	OCX71091.1	PF00158.27	Sigma54_activat	Domain	237.9	4.8e-71			A. caldus ATCC51756	AIA54311.1	PF00072.25	Response_reg	Domain	99.0	1.7e-28
A. thiooxidans GD1-3	OCX87557.1	PF00158.27	Sigma54_activat	Domain	237.9	4.8e-71			A. caldus MTH-04	AUW31833.1	PF00072.25	Response_reg	Domain	99.0	1.7e-28
A. thiooxidans A01	A01_02130	PF00158.27	Sigma54_activat	Domain	237.9	4.8e-71			A. caldus SM-1	AEK57045.1	PF00072.25	Response_reg	Domain	99.0	1.7e-28
A. thiooxidans A02	OCX72588.1	PF00158.27	Sigma54_activat	Domain	237.9	4.8e-71			A. caldus ZJ	OFC40535.1	PF00072.25	Response_reg	Domain	99.0	1.7e-28
A. thiooxidans JYC-17	OCX85023.1	PF00158.27	Sigma54_activat	Domain	237.9	4.8e-71			A. caldus DX	OFC35205.1	PF00072.25	Response_reg	Domain	99.0	1.7e-28
A. thiooxidans DMC	OCX77516.1	PF00158.27	Sigma54_activat	Domain	237.9	4.8e-71			A. caldus ZBY	OFC36337.1	PF00072.25	Response_reg	Domain	99.0	1.7e-28
A. thiooxidans BY-02	OCX69610.1	PF00158.27	Sigma54_activat	Domain	237.9	4.8e-71			Acidithiobacillus sp. CJ-2	RNF58123.1	PF00072.25	Response_reg	Domain	86.1	1.8e-24
A. thiooxidans ZBY	OFC42560.1	PF00158.27	Sigma54_activat	Domain	238.9	2.3e-71			Acidithiobacillus sp. SH	PKY12143.1	PF00072.25	Response_reg	Domain	102.0	2e-29
A. ferrianus MG	NDU43233.1	PF00158.27	Sigma54_activat	Domain	240.5	7.8e-72			Acidithiobacillus sp. HP-2	MBE7570154.1	PF00072.25	Response_reg	Domain	103.7	5.9e-30
A. ferrooxidans BY0502	OAP91619.1	PF00158.27	Sigma54_activat	Domain	241.4	3.9e-72			Acidithiobacillus sp. HP-6	MBE7563216.1	PF00072.25	Response_reg	Domain	103.7	5.9e-30
A. ferrivorans SS3	AEM47081.1	PF00158.27	Sigma54_activat	Domain	240.4	8.2e-72			A. albertensis DSM14366	Aa_01288	PF00072.25	Response_reg	Domain	101.4	3.1e-29
A. ferrivorans PQ33	OFA17493.1	PF00158.27	Sigma54_activat	Domain	240.4	8.2e-72			A. thiooxidans ATCC 19377	QFX95044.1	PF00072.25	Response_reg	Domain	101.4	3.1e-29
A. ferrivorans XJFY6S-08	QQD72389.1	PF00158.27	Sigma54_activat	Domain	238.9	2.3e-71			Acidithiobacillus sp. HP-11	MBE7567020.1	PF00072.25	Response_reg	Domain	101.5	3e-29
A. ferrooxidans IO-2C	RBM00887.1	PF00158.27	Sigma54_activat	Domain	241.1	5e-72			A. thiooxidans CLST	ACLS_00589	PF00072.25	Response_reg	Domain	101.4	3.1e-29
A. caldus S1	OFC60871.1	PF00158.27	Sigma54_activat	Domain	230.5	9e-69			A. thiooxidans licanantay	ALIC_02709	PF00072.25	Response_reg	Domain	101.4	3.1e-29
A. caldus ATCC51756	AIA55119.1	PF00158.27	Sigma54_activat	Domain	230.5	9e-69			A. thiooxidans DXS-W	OCX71279.1	PF00072.25	Response_reg	Domain	101.5	3e-29
A. caldus MTH-04	AUW32772.1	PF00158.27	Sigma54_activat	Domain	230.5	9e-69			A. thiooxidans GD1-3	OCX87473.1	PF00072.25	Response_reg	Domain	101.5	3e-29
A. caldus SM-1	AEK58131.1	PF00158.27	Sigma54_activat	Domain	230.5	9e-69			A. thiooxidans A01	A01_01604	PF00072.25	Response_reg	Domain	101.4	3.1e-29
A. caldus ZJ	OFC42240.1	PF00158.27	Sigma54_activat	Domain	230.5	9e-69			A. thiooxidans A02	OCX73156.1	PF00072.25	Response_reg	Domain	101.5	3e-29
A. caldus DX	OFC36931.1	PF00158.27	Sigma54_activat	Domain	230.5	9e-69			A. thiooxidans JYC-17	OCX88381.1	PF00072.25	Response_reg	Domain	101.5	3e-29
A. caldus ZBY	OFC37054.1	PF00158.27	Sigma54_activat	Domain	230.5	9e-69			A. thiooxidans DMC	OCX85054.1	PF00072.25	Response_reg	Domain	101.5	3e-29
Acidithiobacillus sp. CJ-2	RNF61068.1	PF00158.27	Sigma54_activat	Domain	222.4	2.7e-66			A. thiooxidans BY-02	OCX76143.1	PF00072.25	Response_reg	Domain	101.5	3e-29
Acidithiobacillus sp. SH	PKY11256.1	PF00158.27	Sigma54_activat	Domain	233.8	9e-70			A. thiooxidans ZBY	OFC44640.1	PF00072.25	Response_reg	Domain	101.5	3e-29
Acidithiobacillus sp. HP-2	MBE7568202.1	PF00158.27	Sigma54_activat	Domain	234.3	6.2e-70			A. ferrianus MG	NDU41274.1	PF00072.25	Response_reg	Domain	102.3	1.6e-29
Acidithiobacillus sp. HP-6	MBE7562873.1	PF00158.27	Sigma54_activat	Domain	234.3	6.2e-70			A. ferrooxidans BY0502	OAP91557.1	PF00072.25	Response_reg	Domain	101.9	2.2e-29
A. albertensis DSM14366	Aa_01943	PF00158.27	Sigma54_activat	Domain	234.4	5.7e-70			A. ferrivorans SS3	AEM46884.1	PF00072.25	Response_reg	Domain	102.6	1.3e-29
A. thiooxidans ATCC 19377	QFX95616.1	PF00158.27	Sigma54_activat	Domain	234.4	5.8e-70			A. ferrivorans PQ33	OFA16374.1	PF00072.25	Response_reg	Domain	102.7	1.3e-29
Acidithiobacillus sp. HP-11	MBE7565531.1	PF00158.27	Sigma54_activat	Domain	234.4	5.8e-70			A. ferrivorans CF27	SMH67276.1	PF00072.25	Response_reg	Domain	100.2	7.4e-29
A. thiooxidans CLST	ACLS_03297	PF00158.27	Sigma54_activat	Domain	234.4	5.8e-70			A. ferrivorans XJFY6S-08	QQD72181.1	PF00072.25	Response_reg	Domain	100.3	7e-29
A. thiooxidans licanantay	ALIC_00752	PF00158.27	Sigma54_activat	Domain	234.4	5.8e-70			A. ferrivorans YL15	OCB02555.1	PF00072.25	Response_reg	Domain	100.3	7e-29
A. thiooxidans DXS-W	OCX69792.1	PF00158.27	Sigma54_activat	Domain	234.4	5.8e-70			A. ferrooxidans BY-3	MIGLDELJ_01430	PF00072.25	Response_reg	Domain	101.5	3e-29
A. thiooxidans GD1-3	OCX80177.1	PF00158.27	Sigma54_activat	Domain	234.4	5.8e-70			A. ferrooxidans ATCC53993	ACH82862.1	PF00072.25	Response_reg	Domain	101.5	3e-29
A. thiooxidans A01	A01_00478	PF00158.27	Sigma54_activat	Domain	234.4	5.8e-70			A. ferrooxidans ATCC23270	ACK80813.1	PF00072.25	Response_reg	Domain	101.5	3e-29
A. thiooxidans A02	OCX76016.1	PF00158.27	Sigma54_activat	Domain	234.4	5.8e-70			A. ferrooxidans Hel18	AHEL_00318	PF00072.25	Response_reg	Domain	101.5	3e-29
A. thiooxidans JYC-17	OCX89365.1	PF00158.27	Sigma54_activat	Domain	234.4	5.8e-70			A. ferrooxidans YQH-1	AYQH_01506	PF00072.25	Response_reg	Domain	101.5	3e-29
A. thiooxidans DMC	OCX77628.1	PF00158.27	Sigma54_activat	Domain	234.4	5.8e-70			A. ferrooxidans CCM4253	PZD82558.1	PF00072.25	Response_reg	Domain	101.5	3e-29
A. thiooxidans BY-02	OCX76654.1	PF00158.27	Sigma54_activat	Domain	234.4	5.8e-70			A. ferrooxidans YNTRS-40	QLK41166.1	PF00072.25	Response_reg	Domain	101.5	3e-29
A. thiooxidans ZBY	OFC40619.1	PF00158.27	Sigma54_activat	Domain	234.4	5.8e-70			A. ferrooxidans RVS1	RRN87639.1	PF00072.25	Response_reg	Domain	101.5	3e-29
A. ferrianus MG	NDU41766.1	PF00158.27	Sigma54_activat	Domain	231.6	4e-69			A. ferrooxidans IO-2C	RBM00360.1	PF00072.25	Response_reg	Domain	99.9	9.3e-29
A. ferrooxidans BY-3	MIGLDELJ_00032	PF00158.27	Sigma54_activat	Domain	232.7	1.9e-69			Acidithiobacillus sp. AMD	QFG77641.1	PF00072.25	Response_reg	Domain	99.9	9.3e-29
A. ferrooxidans DLC-5	ADLC_00214	PF00158.27	Sigma54_activat	Domain	232.7	1.9e-69			A. ferridurans JCM18981	BBF65465.1	PF00072.25	Response_reg	Domain	99.9	9.3e-29
A. caldus S1	OFC44048.1	PF00158.27	Sigma54_activat	Domain	197.6	1.1e-58			A. ferrianus MG	NDU41657.1	PF00072.25	Response_reg	Domain	96.4	1.1e-27
A. caldus ATCC51756	AIA54648.1	PF00158.27	Sigma54_activat	Domain	196.6	2.4e-58			A. ferrooxidans BY0502	OAP92245.1	PF00072.25	Response_reg	Domain	87.8	5.1e-25
A. caldus MTH-04	AUW32134.1	PF00158.27	Sigma54_activat	Domain	196.6	2.4e-58			A. ferrivorans SS3	AEM47982.1	PF00072.25	Response_reg	Domain	90.6	7.3e-26
A. caldus SM-1	AEK57389.1	PF00158.27	Sigma54_activat	Domain	196.6	2.4e-58			A. ferrivorans PQ33	OFA16940.1	PF00072.25	Response_reg	Domain	90.6	7.3e-26
A. caldus ZJ	OFC38640.1	PF00158.27	Sigma54_activat	Domain	196.6	2.4e-58			A. ferrivorans CF27	SMH64998.1	PF00072.25	Response_reg	Domain	90.6	7.3e-26
A. caldus DX	OFC34927.1	PF00158.27	Sigma54_activat	Domain	196.6	2.4e-58			A. ferrivorans XJFY6S-08	QQD74219.1	PF00072.25	Response_reg	Domain	88.9	2.4e-25
A. caldus ZBY	OFC30594.1	PF00158.27	Sigma54_activat	Domain	196.6	2.4e-58			A. ferrivorans YL15	OCB02029.1	PF00072.25	Response_reg	Domain	90.6	7.3e-26
Acidithiobacillus sp. CJ-2	RNF68108.1	PF00158.27	Sigma54_activat	Domain	198.1	8.2e-59			A. ferrooxidans BY-3	MIGLDELJ_00798	PF00072.25	Response_reg	Domain	88.2	3.9e-25
Acidithiobacillus sp. SH	PKY11570.1	PF00158.27	Sigma54_activat	Domain	201.2	9.2e-60			A. ferrooxidans ATCC53993	ACH84928.1	PF00072.25	Response_reg	Domain	87.9	4.9e-25
Acidithiobacillus sp. HP-2	MBE7570422.1	PF00158.27	Sigma54_activat	Domain	197.7	1.1e-58			A. ferrooxidans ATCC23270	ACK77852.1	PF00072.25	Response_reg	Domain	86.3	1.6e-24
Acidithiobacillus sp. HP-6	MBE7563833.1	PF00158.27	Sigma54_activat	Domain	197.7	1.1e-58			A. ferrooxidans Hel18	AHEL_02499	PF00072.25	Response_reg	Domain	87.9	4.9e-25
A. albertensis DSM14366	Aa_01508	PF00158.27	Sigma54_activat	Domain	198.4	6.8e-59			A. ferrooxidans YQH-1	AYQH_01704	PF00072.25	Response_reg	Domain	87.9	4.9e-25
A. thiooxidans ATCC 19377	QFX95310.1	PF00158.27	Sigma54_activat	Domain	197.1	1.6e-58			A. ferrooxidans CCM4253	PZD81161.1	PF00072.25	Response_reg	Domain	88.0	4.6e-25
Acidithiobacillus sp. HP-11	MBE7565732.1	PF00158.27	Sigma54_activat	Domain	198.4	6.8e-59			A. ferrooxidans YNTRS-40	QLK43386.1	PF00072.25	Response_reg	Domain	88.0	4.6e-25
A. thiooxidans CLST	ACLS_01238	PF00158.27	Sigma54_activat	Domain	197.1	1.6e-58			A. ferrooxidans RVS1	RRN81659.1	PF00072.25	Response_reg	Domain	88.0	4.6e-25
A. thiooxidans licanantay	ALIC_00383	PF00158.27	Sigma54_activat	Domain	197.1	1.6e-58			A. ferrooxidans IO-2C	RBM01305.1	PF00072.25	Response_reg	Domain	89.3	1.8e-25
A. thiooxidans DXS-W	OCX75008.1	PF00158.27	Sigma54_activat	Domain	198.4	6.8e-59			Acidithiobacillus sp. AMD	QFG77227.1	PF00072.25	Response_reg	Domain	89.3	1.8e-25
A. thiooxidans GD1-3	OCX87035.1	PF00158.27	Sigma54_activat	Domain	198.4	6.8e-59			A. ferridurans JCM18981	BBF65209.1	PF00072.25	Response_reg	Domain	89.3	1.8e-25
A. thiooxidans A01	A01_02315	PF00158.27	Sigma54_activat	Domain	198.4	6.8e-59			A. caldus S1	OFC60871.1	PF00072.25	Response_reg	Domain	101.7	2.5e-29
A. thiooxidans A02	OCX69456.1	PF00158.27	Sigma54_activat	Domain	198.4	6.8e-59			A. caldus ATCC51756	AIA55119.1	PF00072.25	Response_reg	Domain	101.7	2.5e-29
A. thiooxidans JYC-17	OCX87848.1	PF00158.27	Sigma54_activat	Domain	198.4	6.8e-59			A. caldus MTH-04	AUW32772.1	PF00072.25	Response_reg	Domain	101.7	2.5e-29
A. thiooxidans DMC	OCX84363.1	PF00158.27	Sigma54_activat	Domain	198.4	6.8e-59			A. caldus SM-1	AEK58131.1	PF00072.25	Response_reg	Domain	101.7	2.5e-29
A. thiooxidans BY-02	OCX78252.1	PF00158.27	Sigma54_activat	Domain	198.4	6.8e-59			A. caldus ZJ	OFC42240.1	PF00072.25	Response_reg	Domain	101.7	2.5e-29
A. thiooxidans ZBY	OFC41629.1	PF00158.27	Sigma54_activat	Domain	198.4	6.8e-59			A. caldus DX	OFC36931.1	PF00072.25	Response_reg	Domain	101.7	2.5e-29
Acidithiobacillus sp. HP-2	MBE7569578.1	PF00158.27	Sigma54_activat	Domain	186.4	3.2e-55			A. caldus ZBY	OFC37054.1	PF00072.25	Response_reg	Domain	101.7	2.5e-29
Acidithiobacillus sp. HP-6	MBE7564019.1	PF00158.27	Sigma54_activat	Domain	186.4	3.2e-55			Acidithiobacillus sp. CJ-2	RNF61068.1	PF00072.25	Response_reg	Domain	89.1	2.1e-25
A. ferrooxidans BY-3	MIGLDELJ_01938	PF00158.27	Sigma54_activat	Domain	183.5	2.4e-54			Acidithiobacillus sp. SH	PKY11256.1	PF00072.25	Response_reg	Domain	97.2	6.4e-28
A. ferrooxidans ATCC53993	ACH84519.1	PF00158.27	Sigma54_activat	Domain	183.5	2.4e-54			Acidithiobacillus sp. HP-2	MBE7568202.1	PF00072.25	Response_reg	Domain	98.3	2.8e-28
A. ferrooxidans ATCC23270	ACK78433.1	PF00158.27	Sigma54_activat	Domain	183.5	2.4e-54			Acidithiobacillus sp. HP-6	MBE7562873.1	PF00072.25	Response_reg	Domain	98.3	2.8e-28
A. ferrooxidans Hel18	AHEL_02053	PF00158.27	Sigma54_activat	Domain	183.5	2.4e-54			A. albertensis DSM14366	Aa_01943	PF00072.25	Response_reg	Domain	99.3	1.4e-28
A. ferrooxidans YQH-1	AYQH_00978	PF00158.27	Sigma54_activat	Domain	183.5	2.4e-54			A. thiooxidans ATCC 19377	QFX95616.1	PF00072.25	Response_reg	Domain	100.6	5.7e-29
A. ferrooxidans CCM4253	PZD80721.1	PF00158.27	Sigma54_activat	Domain	183.5	2.4e-54			Acidithiobacillus sp. HP-11	MBE7565531.1	PF00072.25	Response_reg	Domain	100.6	5.7e-29
A. ferrooxidans YNTRS-40	QLK43023.1	PF00158.27	Sigma54_activat	Domain	183.5	2.4e-54			A. thiooxidans CLST	ACLS_03297	PF00072.25	Response_reg	Domain	100.6	5.7e-29
A. ferrooxidans RVS1	RRN82291.1	PF00158.27	Sigma54_activat	Domain	183.5	2.4e-54			A. thiooxidans licanantay	ALIC_00752	PF00072.25	Response_reg	Domain	100.6	5.7e-29
A. ferrooxidans IO-2C	RBM02155.1	PF00158.27	Sigma54_activat	Domain	183.0	3.6e-54			A. thiooxidans DXS-W	OCX69792.1	PF00072.25	Response_reg	Domain	100.6	5.7e-29
Acidithiobacillus sp. AMD	QFG79357.1	PF00158.27	Sigma54_activat	Domain	183.0	3.6e-54			A. thiooxidans GD1-3	OCX80177.1	PF00072.25	Response_reg	Domain	100.6	5.7e-29
A. ferridurans JCM18981	BBF64433.1	PF00158.27	Sigma54_activat	Domain	183.0	3.6e-54			A. thiooxidans A01	A01_00478	PF00072.25	Response_reg	Domain	100.6	5.7e-29
A. ferrooxidans BY0502	OAP87427.1	PF00158.27	Sigma54_activat	Domain	222.0	3.7e-66			A. thiooxidans A02	OCX76016.1	PF00072.25	Response_reg	Domain	100.6	5.7e-29
A. caldus S1	OFC60837.1	PF00158.27	Sigma54_activat	Domain	225.1	4.2e-67			A. thiooxidans JYC-17	OCX89365.1	PF00072.25	Response_reg	Domain	100.6	5.7e-29
A. caldus ATCC51756	AIA56061.1	PF00158.27	Sigma54_activat	Domain	225.1	4.2e-67			A. thiooxidans DMC	OCX77628.1	PF00072.25	Response_reg	Domain	100.6	5.7e-29
A. caldus MTH-04	AUW33410.1	PF00158.27	Sigma54_activat	Domain	225.1	4.2e-67			A. thiooxidans BY-02	OCX76654.1	PF00072.25	Response_reg	Domain	100.6	5.7e-29
A. caldus SM-1	AEK59012.1	PF00158.27	Sigma54_activat	Domain	225.1	4.2e-67			A. thiooxidans ZBY	OFC40619.1	PF00072.25	Response_reg	Domain	100.6	5.7e-29
A. caldus ZJ	OFC41505.1	PF00158.27	Sigma54_activat	Domain	225.1	4.2e-67			A. ferrianus MG	NDU41766.1	PF00072.25	Response_reg	Domain	95.6	2.1e-27
A. caldus DX	OFC33827.1	PF00158.27	Sigma54_activat	Domain	225.1	4.2e-67			A. ferrooxidans BY-3	MIGLDELJ_00032	PF00072.25	Response_reg	Domain	92.9	1.4e-26
A. caldus ZBY	OFC40230.1	PF00158.27	Sigma54_activat	Domain	225.1	4.2e-67			A. ferrooxidans DLC-5	ADLC_00214	PF00072.25	Response_reg	Domain	92.9	1.4e-26
Acidithiobacillus sp. CJ-2	RNF67898.1	PF00158.27	Sigma54_activat	Domain	227.1	1e-67			A. caldus ATCC51756	AIA54648.1	PF00072.25	Response_reg	Domain	57.0	2e-15
Acidithiobacillus sp. SH	PKY10630.1	PF00158.27	Sigma54_activat	Domain	230.6	8.1e-69			A. caldus MTH-04	AUW32134.1	PF00072.25	Response_reg	Domain	57.0	2e-15
Acidithiobacillus sp. HP-2	MBE7569644.1	PF00158.27	Sigma54_activat	Domain	230.0	1.3e-68			A. caldus SM-1	AEK57389.1	PF00072.25	Response_reg	Domain	57.0	2e-15
Acidithiobacillus sp. HP-6	MBE7563431.1	PF00158.27	Sigma54_activat	Domain	230.0	1.3e-68			A. caldus ZJ	OFC38640.1	PF00072.25	Response_reg	Domain	57.0	2e-15
A. albertensis DSM14366	Aa_03056	PF00158.27	Sigma54_activat	Domain	229.8	1.4e-68			A. caldus DX	OFC34927.1	PF00072.25	Response_reg	Domain	57.0	2e-15
A. thiooxidans ATCC 19377	QFX97262.1	PF00158.27	Sigma54_activat	Domain	229.8	1.4e-68			A. caldus ZBY	OFC30594.1	PF00072.25	Response_reg	Domain	57.0	2e-15
Acidithiobacillus sp. HP-11	MBE7567296.1	PF00158.27	Sigma54_activat	Domain	229.8	1.4e-68			Acidithiobacillus sp. CJ-2	RNF68108.1	PF00072.25	Response_reg	Domain	56.0	3.9e-15
A. thiooxidans licanantay	ALIC_04203	PF00158.27	Sigma54_activat	Domain	229.8	1.4e-68			Acidithiobacillus sp. SH	PKY11570.1	PF00072.25	Response_reg	Domain	57.9	1e-15
A. thiooxidans DXS-W	OCX75745.1	PF00158.27	Sigma54_activat	Domain	229.8	1.4e-68			Acidithiobacillus sp. HP-2	MBE7570422.1	PF00072.25	Response_reg	Domain	57.8	1.1e-15
A. thiooxidans GD1-3	OCX81016.1	PF00158.27	Sigma54_activat	Domain	229.8	1.4e-68			Acidithiobacillus sp. HP-6	MBE7563833.1	PF00072.25	Response_reg	Domain	57.8	1.1e-15
A. thiooxidans A01	A01_00854	PF00158.27	Sigma54_activat	Domain	229.8	1.4e-68			A. albertensis DSM14366	Aa_01508	PF00072.25	Response_reg	Domain	55.0	8e-15
A. thiooxidans A02	OCX71503.1	PF00158.27	Sigma54_activat	Domain	229.8	1.4e-68			A. thiooxidans ATCC 19377	QFX95310.1	PF00072.25	Response_reg	Domain	56.7	2.5e-15
A. thiooxidans JYC-17	OCX89185.1	PF00158.27	Sigma54_activat	Domain	229.8	1.4e-68			Acidithiobacillus sp. HP-11	MBE7565732.1	PF00072.25	Response_reg	Domain	55.0	8e-15
A. thiooxidans DMC	OCX81728.1	PF00158.27	Sigma54_activat	Domain	229.8	1.4e-68			A. thiooxidans CLST	ACLS_01238	PF00072.25	Response_reg	Domain	56.7	2.5e-15
A. thiooxidans BY-02	OCX79202.1	PF00158.27	Sigma54_activat	Domain	229.8	1.4e-68			A. thiooxidans licanantay	ALIC_00383	PF00072.25	Response_reg	Domain	56.7	2.5e-15
A. thiooxidans ZBY	OFC49875.1	PF00158.27	Sigma54_activat	Domain	229.8	1.4e-68			A. thiooxidans DXS-W	OCX75008.1	PF00072.25	Response_reg	Domain	55.0	8e-15
A. ferrianus MG	NDU43822.1	PF00158.27	Sigma54_activat	Domain	229.0	2.5e-68			A. thiooxidans GD1-3	OCX87035.1	PF00072.25	Response_reg	Domain	55.0	8e-15
A. ferrivorans SS3	AEM48582.1	PF00158.27	Sigma54_activat	Domain	228.3	4.2e-68			A. thiooxidans A01	A01_02315	PF00072.25	Response_reg	Domain	55.8	4.7e-15
A. ferrivorans PQ33	OFA15695.1	PF00158.27	Sigma54_activat	Domain	228.3	4.2e-68			A. thiooxidans A02	OCX69456.1	PF00072.25	Response_reg	Domain	55.8	4.7e-15
A. ferrivorans CF27	SMH65586.1	PF00158.27	Sigma54_activat	Domain	226.7	1.3e-67			A. thiooxidans JYC-17	OCX87848.1	PF00072.25	Response_reg	Domain	55.8	4.7e-15
A. ferrivorans XJFY6S-08	QQD73449.1	PF00158.27	Sigma54_activat	Domain	226.7	1.3e-67			A. thiooxidans DMC	OCX84363.1	PF00072.25	Response_reg	Domain	55.8	4.7e-15
A. ferrivorans YL15	OCB03061.1	PF00158.27	Sigma54_activat	Domain	226.7	1.3e-67			A. thiooxidans BY-02	OCX78252.1	PF00072.25	Response_reg	Domain	55.8	4.7e-15
A. ferrooxidans BY-3	MIGLDELJ_00471	PF00158.27	Sigma54_activat	Domain	222.3	2.9e-66			A. thiooxidans ZBY	OFC41629.1	PF00072.25	Response_reg	Domain	55.8	4.7e-15
A. ferrooxidans DLC-5	ADLC_04219	PF00158.27	Sigma54_activat	Domain	222.0	3.6e-66			A. ferrooxidans BY0502	OAP87427.1	PF00072.25	Response_reg	Domain	100.8	4.9e-29
A. ferrooxidans ATCC53993	ACH82291.1	PF00158.27	Sigma54_activat	Domain	221.7	4.5e-66			A. caldus S1	OFC60837.1	PF00072.25	Response_reg	Domain	95.4	2.4e-27
A. ferrooxidans ATCC23270	ACK79259.1	PF00158.27	Sigma54_activat	Domain	221.7	4.5e-66			A. caldus ATCC51756	AIA56061.1	PF00072.25	Response_reg	Domain	94.9	3.2e-27
A. ferrooxidans Hel18	AHEL_00841	PF00158.27	Sigma54_activat	Domain	221.6	4.8e-66			A. caldus MTH-04	AUW33410.1	PF00072.25	Response_reg	Domain	94.9	3.2e-27
A. ferrooxidans YQH-1	AYQH_00380	PF00158.27	Sigma54_activat	Domain	221.6	4.8e-66			A. caldus SM-1	AEK59012.1	PF00072.25	Response_reg	Domain	94.9	3.2e-27
A. ferrooxidans CCM4253	PZD80495.1	PF00158.27	Sigma54_activat	Domain	221.7	4.5e-66			A. caldus ZJ	OFC41505.1	PF00072.25	Response_reg	Domain	94.9	3.2e-27
A. ferrooxidans YNTRS-40	QLK40736.1	PF00158.27	Sigma54_activat	Domain	221.7	4.5e-66			A. caldus DX	OFC33827.1	PF00072.25	Response_reg	Domain	94.9	3.2e-27
A. ferrooxidans RVS1	RRN88290.1	PF00158.27	Sigma54_activat	Domain	221.9	4e-66			A. caldus ZBY	OFC40230.1	PF00072.25	Response_reg	Domain	94.9	3.2e-27
A. ferrooxidans IO-2C	RBM02505.1	PF00158.27	Sigma54_activat	Domain	221.9	4e-66			Acidithiobacillus sp. CJ-2	RNF67898.1	PF00072.25	Response_reg	Domain	90.3	8.5e-26
Acidithiobacillus sp. AMD	QFG77254.1	PF00158.27	Sigma54_activat	Domain	221.9	4e-66			Acidithiobacillus sp. SH	PKY10630.1	PF00072.25	Response_reg	Domain	97.0	7.4e-28
A. ferridurans JCM18981	BBF65176.1	PF00158.27	Sigma54_activat	Domain	221.8	4.3e-66			Acidithiobacillus sp. HP-2	MBE7569644.1	PF00072.25	Response_reg	Domain	102.2	1.8e-29
A. caldus S1	OFC49778.1	PF00158.27	Sigma54_activat	Domain	216.7	1.5e-64			Acidithiobacillus sp. HP-6	MBE7563431.1	PF00072.25	Response_reg	Domain	102.2	1.8e-29
A. caldus ATCC51756	AIA56550.1	PF00158.27	Sigma54_activat	Domain	222.6	2.4e-66			A. albertensis DSM14366	Aa_03056	PF00072.25	Response_reg	Domain	105.9	1.2e-30
A. caldus MTH-04	AUW33868.1	PF00158.27	Sigma54_activat	Domain	222.6	2.4e-66			A. thiooxidans ATCC 19377	QFX97262.1	PF00072.25	Response_reg	Domain	105.9	1.2e-30
A. caldus SM-1	AEK59507.1	PF00158.27	Sigma54_activat	Domain	222.6	2.4e-66			Acidithiobacillus sp. HP-11	MBE7567296.1	PF00072.25	Response_reg	Domain	105.9	1.2e-30
A. caldus ZJ	OFC38387.1	PF00158.27	Sigma54_activat	Domain	222.8	2.2e-66			A. thiooxidans licanantay	ALIC_04203	PF00072.25	Response_reg	Domain	105.9	1.2e-30
A. caldus DX	OFC34895.1	PF00158.27	Sigma54_activat	Domain	222.8	2.2e-66			A. thiooxidans DXS-W	OCX75745.1	PF00072.25	Response_reg	Domain	105.9	1.2e-30
A. caldus ZBY	OFC31124.1	PF00158.27	Sigma54_activat	Domain	222.6	2.4e-66			A. thiooxidans GD1-3	OCX81016.1	PF00072.25	Response_reg	Domain	105.9	1.2e-30
Acidithiobacillus sp. CJ-2	RNF60173.1	PF00158.27	Sigma54_activat	Domain	218.7	3.8e-65			A. thiooxidans A01	A01_00854	PF00072.25	Response_reg	Domain	105.9	1.2e-30
Acidithiobacillus sp. SH	PKY11900.1	PF00158.27	Sigma54_activat	Domain	226.3	1.8e-67			A. thiooxidans A02	OCX71503.1	PF00072.25	Response_reg	Domain	105.9	1.2e-30
Acidithiobacillus sp. HP-2	MBE7568498.1	PF00158.27	Sigma54_activat	Domain	221.8	4.2e-66			A. thiooxidans JYC-17	OCX89185.1	PF00072.25	Response_reg	Domain	105.9	1.2e-30
Acidithiobacillus sp. HP-6	MBE7561826.1	PF00158.27	Sigma54_activat	Domain	221.8	4.2e-66			A. thiooxidans DMC	OCX81728.1	PF00072.25	Response_reg	Domain	105.9	1.2e-30
A. albertensis DSM14366	Aa_01007	PF00158.27	Sigma54_activat	Domain	222.9	2e-66			A. thiooxidans BY-02	OCX79202.1	PF00072.25	Response_reg	Domain	105.9	1.2e-30
A. thiooxidans ATCC 19377	QFX94793.1	PF00158.27	Sigma54_activat	Domain	222.9	2e-66			A. thiooxidans ZBY	OFC49875.1	PF00072.25	Response_reg	Domain	105.9	1.2e-30
Acidithiobacillus sp. HP-11	MBE7565247.1	PF00158.27	Sigma54_activat	Domain	222.9	2e-66			A. ferrianus MG	NDU43822.1	PF00072.25	Response_reg	Domain	101.0	4.3e-29
A. thiooxidans CLST	ACLS_02525	PF00158.27	Sigma54_activat	Domain	222.9	2e-66			A. ferrivorans SS3	AEM48582.1	PF00072.25	Response_reg	Domain	102.8	1.2e-29
A. thiooxidans licanantay	ALIC_00824	PF00158.27	Sigma54_activat	Domain	222.9	2e-66			A. ferrivorans PQ33	OFA15695.1	PF00072.25	Response_reg	Domain	102.8	1.2e-29
A. thiooxidans DXS-W	OCX71778.1	PF00158.27	Sigma54_activat	Domain	222.9	2e-66			A. ferrivorans CF27	SMH65586.1	PF00072.25	Response_reg	Domain	103.0	9.7e-30
A. thiooxidans GD1-3	OCX87347.1	PF00158.27	Sigma54_activat	Domain	222.9	2e-66			A. ferrivorans XJFY6S-08	QQD73449.1	PF00072.25	Response_reg	Domain	103.0	9.7e-30
A. thiooxidans A01	A01_01379	PF00158.27	Sigma54_activat	Domain	222.9	2e-66			A. ferrivorans YL15	OCB03061.1	PF00072.25	Response_reg	Domain	103.0	9.7e-30
A. thiooxidans A02	OCX76581.1	PF00158.27	Sigma54_activat	Domain	222.9	2e-66			A. ferrooxidans BY-3	MIGLDELJ_00471	PF00072.25	Response_reg	Domain	97.6	4.6e-28
A. thiooxidans JYC-17	OCX88079.1	PF00158.27	Sigma54_activat	Domain	222.9	2e-66			A. ferrooxidans DLC-5	ADLC_04219	PF00072.25	Response_reg	Domain	63.0	2.6e-17
A. thiooxidans DMC	OCX85182.1	PF00158.27	Sigma54_activat	Domain	222.9	2e-66			A. ferrooxidans ATCC53993	ACH82291.1	PF00072.25	Response_reg	Domain	97.1	7e-28
A. thiooxidans BY-02	OCX68566.1	PF00158.27	Sigma54_activat	Domain	222.9	2e-66			A. ferrooxidans ATCC23270	ACK79259.1	PF00072.25	Response_reg	Domain	97.1	7e-28
A. thiooxidans ZBY	OFC45438.1	PF00158.27	Sigma54_activat	Domain	222.9	2e-66			A. ferrooxidans Hel18	AHEL_00841	PF00072.25	Response_reg	Domain	97.0	7.4e-28
A. ferrianus MG	NDU41474.1	PF00158.27	Sigma54_activat	Domain	223.8	1.1e-66			A. ferrooxidans YQH-1	AYQH_00380	PF00072.25	Response_reg	Domain	97.0	7.4e-28
A. ferrooxidans BY0502	OAP87192.1	PF00158.27	Sigma54_activat	Domain	214.4	8.2e-64			A. ferrooxidans CCM4253	PZD80495.1	PF00072.25	Response_reg	Domain	97.1	7e-28
A. ferrivorans SS3	AEM48933.1	PF00158.27	Sigma54_activat	Domain	215.7	3.2e-64			A. ferrooxidans YNTRS-40	QLK40736.1	PF00072.25	Response_reg	Domain	97.1	7e-28
A. ferrivorans PQ33	OFA17840.1	PF00158.27	Sigma54_activat	Domain	215.7	3.2e-64			A. ferrooxidans RVS1	RRN88290.1	PF00072.25	Response_reg	Domain	97.1	7e-28
A. ferrivorans CF27	SMH66896.1	PF00158.27	Sigma54_activat	Domain	215.2	4.5e-64			A. ferrooxidans IO-2C	RBM02505.1	PF00072.25	Response_reg	Domain	96.8	8.4e-28
A. ferrivorans XJFY6S-08	QQD74329.1	PF00158.27	Sigma54_activat	Domain	215.2	4.5e-64			Acidithiobacillus sp. AMD	QFG77254.1	PF00072.25	Response_reg	Domain	96.8	8.4e-28
A. ferrivorans YL15	OCB01779.1	PF00158.27	Sigma54_activat	Domain	215.2	4.5e-64			A. ferridurans JCM18981	BBF65176.1	PF00072.25	Response_reg	Domain	96.7	8.9e-28
A. ferrooxidans BY-3	MIGLDELJ_03668	PF00158.27	Sigma54_activat	Domain	217.2	1.1e-64			A. caldus S1	OFC49778.1	PF00072.25	Response_reg	Domain	80.4	1e-22
A. ferrooxidans DLC-5	ADLC_01847	PF00158.27	Sigma54_activat	Domain	217.6	8.1e-65			A. caldus ATCC51756	AIA56550.1	PF00072.25	Response_reg	Domain	79.9	1.5e-22
A. ferrooxidans ATCC53993	ACH82618.1	PF00158.27	Sigma54_activat	Domain	217.2	1.1e-64			A. caldus MTH-04	AUW33868.1	PF00072.25	Response_reg	Domain	79.9	1.5e-22
A. ferrooxidans ATCC23270	ACK80362.1	PF00158.27	Sigma54_activat	Domain	215.3	4.1e-64			A. caldus SM-1	AEK59507.1	PF00072.25	Response_reg	Domain	79.9	1.5e-22
A. ferrooxidans Hel18	AHEL_00184	PF00158.27	Sigma54_activat	Domain	217.2	1.1e-64			A. caldus ZJ	OFC38387.1	PF00072.25	Response_reg	Domain	61.1	1e-16
A. ferrooxidans YQH-1	AYQH_02232	PF00158.27	Sigma54_activat	Domain	217.2	1.1e-64			A. caldus DX	OFC34895.1	PF00072.25	Response_reg	Domain	61.1	1e-16
A. ferrooxidans CCM4253	PZD82792.1	PF00158.27	Sigma54_activat	Domain	217.2	1.1e-64			A. caldus ZBY	OFC31124.1	PF00072.25	Response_reg	Domain	79.9	1.5e-22
A. ferrooxidans YNTRS-40	QLK40930.1	PF00158.27	Sigma54_activat	Domain	217.2	1.1e-64			Acidithiobacillus sp. CJ-2	RNF60173.1	PF00072.25	Response_reg	Domain	84.6	5.4e-24
A. ferrooxidans RVS1	RRN87738.1	PF00158.27	Sigma54_activat	Domain	217.2	1.1e-64			Acidithiobacillus sp. SH	PKY11900.1	PF00072.25	Response_reg	Domain	84.4	6.2e-24
A. ferrooxidans IO-2C	RBM02388.1	PF00158.27	Sigma54_activat	Domain	216.5	1.8e-64			Acidithiobacillus sp. HP-2	MBE7568498.1	PF00072.25	Response_reg	Domain	80.8	7.8e-23
Acidithiobacillus sp. AMD	QFG77406.1	PF00158.27	Sigma54_activat	Domain	216.5	1.8e-64			Acidithiobacillus sp. HP-6	MBE7561826.1	PF00072.25	Response_reg	Domain	80.8	7.8e-23
A. caldus S1	OFC50604.1	PF00158.27	Sigma54_activat	Domain	141.9	1.5e-41			A. albertensis DSM14366	Aa_01007	PF00072.25	Response_reg	Domain	83.0	1.6e-23
A. caldus ATCC51756	AIA53910.1	PF00158.27	Sigma54_activat	Domain	141.9	1.5e-41			A. thiooxidans ATCC 19377	QFX94793.1	PF00072.25	Response_reg	Domain	83.0	1.6e-23
A. caldus MTH-04	AUW31593.1	PF00158.27	Sigma54_activat	Domain	141.9	1.5e-41			Acidithiobacillus sp. HP-11	MBE7565247.1	PF00072.25	Response_reg	Domain	83.0	1.6e-23
A. caldus SM-1	AEK56669.1	PF00158.27	Sigma54_activat	Domain	141.9	1.5e-41			A. thiooxidans CLST	ACLS_02525	PF00072.25	Response_reg	Domain	83.0	1.6e-23
A. caldus ZJ	OFC37153.1	PF00158.27	Sigma54_activat	Domain	141.9	1.5e-41			A. thiooxidans licanantay	ALIC_00824	PF00072.25	Response_reg	Domain	83.0	1.6e-23
A. caldus DX	OFC28976.1	PF00158.27	Sigma54_activat	Domain	141.9	1.5e-41			A. thiooxidans DXS-W	OCX71778.1	PF00072.25	Response_reg	Domain	83.0	1.6e-23
A. caldus ZBY	OFC38169.1	PF00158.27	Sigma54_activat	Domain	141.9	1.5e-41			A. thiooxidans GD1-3	OCX87347.1	PF00072.25	Response_reg	Domain	83.0	1.6e-23
Acidithiobacillus sp. CJ-2	RNF64789.1	PF00158.27	Sigma54_activat	Domain	148.6	1.4e-43			A. thiooxidans A01	A01_01379	PF00072.25	Response_reg	Domain	83.0	1.6e-23
Acidithiobacillus sp. SH	PKY09539.1	PF00158.27	Sigma54_activat	Domain	151.7	1.5e-44			A. thiooxidans A02	OCX76581.1	PF00072.25	Response_reg	Domain	83.0	1.6e-23
Acidithiobacillus sp. HP-2	MBE7569301.1	PF00158.27	Sigma54_activat	Domain	151.4	1.8e-44			A. thiooxidans JYC-17	OCX88079.1	PF00072.25	Response_reg	Domain	83.0	1.6e-23
Acidithiobacillus sp. HP-6	MBE7562447.1	PF00158.27	Sigma54_activat	Domain	151.4	1.8e-44			A. thiooxidans DMC	OCX85182.1	PF00072.25	Response_reg	Domain	83.0	1.6e-23
A. albertensis DSM14366	Aa_00803	PF00158.27	Sigma54_activat	Domain	151.4	1.8e-44			A. thiooxidans BY-02	OCX68566.1	PF00072.25	Response_reg	Domain	83.0	1.6e-23
A. thiooxidans ATCC 19377	QFX94583.1	PF00158.27	Sigma54_activat	Domain	151.4	1.8e-44			A. thiooxidans ZBY	OFC45438.1	PF00072.25	Response_reg	Domain	83.0	1.6e-23
Acidithiobacillus sp. HP-11	MBE7566109.1	PF00158.27	Sigma54_activat	Domain	151.4	1.8e-44			A. ferrianus MG	NDU41474.1	PF00072.25	Response_reg	Domain	85.1	3.6e-24
A. thiooxidans CLST	ACLS_02997	PF00158.27	Sigma54_activat	Domain	151.4	1.8e-44			A. ferrooxidans BY0502	OAP87192.1	PF00072.25	Response_reg	Domain	82.6	2.2e-23
A. thiooxidans licanantay	ALIC_02805	PF00158.27	Sigma54_activat	Domain	151.4	1.8e-44			A. ferrivorans SS3	AEM48933.1	PF00072.25	Response_reg	Domain	81.7	4.2e-23
A. thiooxidans DXS-W	OCX70190.1	PF00158.27	Sigma54_activat	Domain	151.4	1.8e-44			A. ferrivorans PQ33	OFA17840.1	PF00072.25	Response_reg	Domain	81.7	4.1e-23
A. thiooxidans GD1-3	OCX80832.1	PF00158.27	Sigma54_activat	Domain	151.4	1.8e-44			A. ferrivorans CF27	SMH66896.1	PF00072.25	Response_reg	Domain	81.3	5.4e-23
A. thiooxidans A01	A01_02588	PF00158.27	Sigma54_activat	Domain	151.4	1.8e-44			A. ferrivorans XJFY6S-08	QQD74329.1	PF00072.25	Response_reg	Domain	81.3	5.4e-23
A. thiooxidans A02	OCX69352.1	PF00158.27	Sigma54_activat	Domain	151.4	1.8e-44			A. ferrivorans YL15	OCB01779.1	PF00072.25	Response_reg	Domain	81.3	5.4e-23
A. thiooxidans JYC-17	OCX87110.1	PF00158.27	Sigma54_activat	Domain	151.4	1.8e-44			A. ferrooxidans BY-3	MIGLDELJ_03668	PF00072.25	Response_reg	Domain	85.9	2.1e-24
A. thiooxidans DMC	OCX79710.1	PF00158.27	Sigma54_activat	Domain	151.4	1.8e-44			A. ferrooxidans DLC-5	ADLC_01847	PF00072.25	Response_reg	Domain	46.9	2.7e-12
A. thiooxidans BY-02	OCX67399.1	PF00158.27	Sigma54_activat	Domain	151.4	1.8e-44			A. ferrooxidans ATCC53993	ACH82618.1	PF00072.25	Response_reg	Domain	84.3	6.4e-24
A. thiooxidans ZBY	OFC41007.1	PF00158.27	Sigma54_activat	Domain	151.4	1.8e-44			A. ferrooxidans ATCC23270	ACK80362.1	PF00072.25	Response_reg	Domain	84.3	6.3e-24
A. ferrianus MG	NDU41344.1	PF00158.27	Sigma54_activat	Domain	151.5	1.7e-44			A. ferrooxidans Hel18	AHEL_00184	PF00072.25	Response_reg	Domain	84.3	6.4e-24
A. ferrooxidans BY0502	OAP87355.1	PF00158.27	Sigma54_activat	Domain	149.6	6.8e-44			A. ferrooxidans YQH-1	AYQH_02232	PF00072.25	Response_reg	Domain	84.3	6.4e-24
A. ferrivorans SS3	AEM46263.1	PF00158.27	Sigma54_activat	Domain	149.5	6.9e-44			A. ferrooxidans CCM4253	PZD82792.1	PF00072.25	Response_reg	Domain	84.3	6.4e-24
A. ferrivorans PQ33	OFA17062.1	PF00158.27	Sigma54_activat	Domain	149.5	6.9e-44			A. ferrooxidans YNTRS-40	QLK40930.1	PF00072.25	Response_reg	Domain	84.3	6.4e-24
A. ferrivorans CF27	SMH66315.1	PF00158.27	Sigma54_activat	Domain	149.5	6.9e-44			A. ferrooxidans RVS1	RRN87738.1	PF00072.25	Response_reg	Domain	84.3	6.4e-24
A. ferrivorans XJFY6S-08	QQD72794.1	PF00158.27	Sigma54_activat	Domain	149.5	6.9e-44			A. ferrooxidans IO-2C	RBM02388.1	PF00072.25	Response_reg	Domain	88.8	2.6e-25
A. ferrivorans YL15	OCB03946.1	PF00158.27	Sigma54_activat	Domain	149.5	6.9e-44			Acidithiobacillus sp. AMD	QFG77406.1	PF00072.25	Response_reg	Domain	88.8	2.6e-25
A. ferrooxidans BY-3	MIGLDELJ_00484	PF00158.27	Sigma54_activat	Domain	151.0	2.5e-44			A. caldus S1	OFC50604.1	PF00072.25	Response_reg	Domain	96.8	8.5e-28
A. ferrooxidans DLC-5	ADLC_01324	PF00158.27	Sigma54_activat	Domain	151.0	2.5e-44			A. caldus ATCC51756	AIA53910.1	PF00072.25	Response_reg	Domain	96.8	8.5e-28
A. ferrooxidans ATCC53993	ACH82287.1	PF00158.27	Sigma54_activat	Domain	151.0	2.5e-44			A. caldus MTH-04	AUW31593.1	PF00072.25	Response_reg	Domain	96.8	8.5e-28
A. ferrooxidans ATCC23270	ACK77947.1	PF00158.27	Sigma54_activat	Domain	151.0	2.5e-44			A. caldus SM-1	AEK56669.1	PF00072.25	Response_reg	Domain	96.8	8.5e-28
A. ferrooxidans Hel18	AHEL_00837	PF00158.27	Sigma54_activat	Domain	151.0	2.5e-44			A. caldus ZJ	OFC37153.1	PF00072.25	Response_reg	Domain	96.8	8.5e-28
A. ferrooxidans YQH-1	AYQH_00384	PF00158.27	Sigma54_activat	Domain	151.0	2.5e-44			A. caldus DX	OFC28976.1	PF00072.25	Response_reg	Domain	96.8	8.5e-28
A. ferrooxidans CCM4253	PZD80383.1	PF00158.27	Sigma54_activat	Domain	151.0	2.5e-44			A. caldus ZBY	OFC38169.1	PF00072.25	Response_reg	Domain	96.8	8.5e-28
A. ferrooxidans YNTRS-40	QLK40733.1	PF00158.27	Sigma54_activat	Domain	151.0	2.5e-44			Acidithiobacillus sp. CJ-2	RNF64789.1	PF00072.25	Response_reg	Domain	89.5	1.6e-25
A. ferrooxidans RVS1	RRN88204.1	PF00158.27	Sigma54_activat	Domain	151.0	2.5e-44			Acidithiobacillus sp. SH	PKY09539.1	PF00072.25	Response_reg	Domain	94.2	5.4e-27
A. ferrooxidans IO-2C	RBL99012.1	PF00158.27	Sigma54_activat	Domain	150.1	4.7e-44			Acidithiobacillus sp. HP-2	MBE7569301.1	PF00072.25	Response_reg	Domain	95.6	2e-27
Acidithiobacillus sp. AMD	QFG77214.1	PF00158.27	Sigma54_activat	Domain	149.1	9.6e-44			Acidithiobacillus sp. HP-6	MBE7562447.1	PF00072.25	Response_reg	Domain	95.6	2e-27
A. ferridurans JCM18981	BBF65226.1	PF00158.27	Sigma54_activat	Domain	151.6	1.6e-44			A. albertensis DSM14366	Aa_00803	PF00072.25	Response_reg	Domain	95.6	2e-27
A. caldus S1	OFC49983.1	PF00158.27	Sigma54_activat	Domain	235.6	2.5e-70			A. thiooxidans ATCC 19377	QFX94583.1	PF00072.25	Response_reg	Domain	95.6	2e-27
A. caldus ATCC51756	AIA54180.1	PF00158.27	Sigma54_activat	Domain	236.3	1.5e-70			Acidithiobacillus sp. HP-11	MBE7566109.1	PF00072.25	Response_reg	Domain	95.6	2e-27
A. caldus MTH-04	AUW31711.1	PF00158.27	Sigma54_activat	Domain	236.3	1.5e-70			A. thiooxidans CLST	ACLS_02997	PF00072.25	Response_reg	Domain	95.6	2e-27
A. caldus SM-1	AEK56913.1	PF00158.27	Sigma54_activat	Domain	236.3	1.5e-70			A. thiooxidans licanantay	ALIC_02805	PF00072.25	Response_reg	Domain	95.6	2e-27
A. caldus ZJ	OFC37501.1	PF00158.27	Sigma54_activat	Domain	236.3	1.5e-70			A. thiooxidans DXS-W	OCX70190.1	PF00072.25	Response_reg	Domain	95.6	2e-27
A. caldus DX	OFC33591.1	PF00158.27	Sigma54_activat	Domain	236.3	1.5e-70			A. thiooxidans GD1-3	OCX80832.1	PF00072.25	Response_reg	Domain	95.6	2e-27
A. caldus ZBY	OFC30098.1	PF00158.27	Sigma54_activat	Domain	236.3	1.5e-70			A. thiooxidans A01	A01_02588	PF00072.25	Response_reg	Domain	95.6	2e-27
Acidithiobacillus sp. CJ-2	RNF65935.1	PF00158.27	Sigma54_activat	Domain	234.4	5.8e-70			A. thiooxidans A02	OCX69352.1	PF00072.25	Response_reg	Domain	95.6	2e-27
Acidithiobacillus sp. SH	PKY12185.1	PF00158.27	Sigma54_activat	Domain	232.3	2.5e-69			A. thiooxidans JYC-17	OCX87110.1	PF00072.25	Response_reg	Domain	95.6	2e-27
Acidithiobacillus sp. HP-2	MBE7569950.1	PF00158.27	Sigma54_activat	Domain	234.0	7.8e-70			A. thiooxidans DMC	OCX79710.1	PF00072.25	Response_reg	Domain	95.6	2e-27
Acidithiobacillus sp. HP-6	MBE7563554.1	PF00158.27	Sigma54_activat	Domain	234.0	7.8e-70			A. thiooxidans BY-02	OCX67399.1	PF00072.25	Response_reg	Domain	95.6	2e-27
A. albertensis DSM14366	Aa_00973	PF00158.27	Sigma54_activat	Domain	235.1	3.4e-70			A. thiooxidans ZBY	OFC41007.1	PF00072.25	Response_reg	Domain	95.6	2e-27
A. thiooxidans ATCC 19377	QFX94761.1	PF00158.27	Sigma54_activat	Domain	234.0	7.8e-70			A. ferrianus MG	NDU41344.1	PF00072.25	Response_reg	Domain	92.9	1.4e-26
Acidithiobacillus sp. HP-11	MBE7565281.1	PF00158.27	Sigma54_activat	Domain	235.1	3.4e-70			A. ferrooxidans BY0502	OAP87355.1	PF00072.25	Response_reg	Domain	93.8	7.3e-27
A. thiooxidans CLST	ACLS_02562	PF00158.27	Sigma54_activat	Domain	235.1	3.4e-70			A. ferrivorans SS3	AEM46263.1	PF00072.25	Response_reg	Domain	92.9	1.3e-26
A. thiooxidans licanantay	ALIC_01575	PF00158.27	Sigma54_activat	Domain	235.1	3.4e-70			A. ferrivorans PQ33	OFA17062.1	PF00072.25	Response_reg	Domain	92.9	1.3e-26
A. thiooxidans DXS-W	OCX74615.1	PF00158.27	Sigma54_activat	Domain	235.1	3.4e-70			A. ferrivorans CF27	SMH66315.1	PF00072.25	Response_reg	Domain	92.9	1.3e-26
A. thiooxidans GD1-3	OCX84546.1	PF00158.27	Sigma54_activat	Domain	235.1	3.4e-70			A. ferrivorans XJFY6S-08	QQD72794.1	PF00072.25	Response_reg	Domain	92.9	1.3e-26
A. thiooxidans A01	A01_01414	PF00158.27	Sigma54_activat	Domain	235.1	3.4e-70			A. ferrivorans YL15	OCB03946.1	PF00072.25	Response_reg	Domain	92.9	1.3e-26
A. thiooxidans A02	OCX68363.1	PF00158.27	Sigma54_activat	Domain	224.3	7.5e-67			A. ferrooxidans BY-3	MIGLDELJ_00484	PF00072.25	Response_reg	Domain	92.7	1.6e-26
A. thiooxidans JYC-17	OCX88882.1	PF00158.27	Sigma54_activat	Domain	222.9	2e-66			A. ferrooxidans DLC-5	ADLC_01324	PF00072.25	Response_reg	Domain	91.9	2.9e-26
A. thiooxidans DMC	OCX82771.1	PF00158.27	Sigma54_activat	Domain	235.1	3.4e-70			A. ferrooxidans ATCC53993	ACH82287.1	PF00072.25	Response_reg	Domain	91.9	2.9e-26
A. thiooxidans BY-02	OCX79364.1	PF00158.27	Sigma54_activat	Domain	235.1	3.4e-70			A. ferrooxidans ATCC23270	ACK77947.1	PF00072.25	Response_reg	Domain	91.9	2.9e-26
A. thiooxidans ZBY	OFC40785.1	PF00158.27	Sigma54_activat	Domain	235.1	3.4e-70			A. ferrooxidans Hel18	AHEL_00837	PF00072.25	Response_reg	Domain	91.9	2.9e-26
A. ferrianus MG	NDU41602.1	PF00158.27	Sigma54_activat	Domain	233.7	9.1e-70			A. ferrooxidans YQH-1	AYQH_00384	PF00072.25	Response_reg	Domain	91.9	2.9e-26
A. ferrooxidans BY0502	OAP87485.1	PF00158.27	Sigma54_activat	Domain	234.0	7.8e-70			A. ferrooxidans CCM4253	PZD80383.1	PF00072.25	Response_reg	Domain	91.9	2.9e-26
A. ferrivorans SS3	AEM48964.1	PF00158.27	Sigma54_activat	Domain	232.1	3e-69			A. ferrooxidans YNTRS-40	QLK40733.1	PF00072.25	Response_reg	Domain	91.9	2.9e-26
A. ferrivorans PQ33	OFA17596.1	PF00158.27	Sigma54_activat	Domain	232.1	3e-69			A. ferrooxidans RVS1	RRN88204.1	PF00072.25	Response_reg	Domain	91.9	2.9e-26
A. ferrivorans CF27	SMH66863.1	PF00158.27	Sigma54_activat	Domain	232.1	3e-69			A. ferrooxidans IO-2C	RBL99012.1	PF00072.25	Response_reg	Domain	91.6	3.5e-26
A. ferrivorans XJFY6S-08	QQD72559.1	PF00158.27	Sigma54_activat	Domain	232.1	3e-69			Acidithiobacillus sp. AMD	QFG77214.1	PF00072.25	Response_reg	Domain	91.6	3.5e-26
A. ferrivorans YL15	OCB01683.1	PF00158.27	Sigma54_activat	Domain	232.1	3e-69			A. ferridurans JCM18981	BBF65226.1	PF00072.25	Response_reg	Domain	91.6	3.5e-26
A. ferrooxidans BY-3	MIGLDELJ_02849	PF00158.27	Sigma54_activat	Domain	233.2	1.4e-69			A. caldus S1	OFC49983.1	PF00072.25	Response_reg	Domain	95.2	2.6e-27
A. ferrooxidans DLC-5	ADLC_03116	PF00158.27	Sigma54_activat	Domain	233.2	1.4e-69			A. caldus ATCC51756	AIA54180.1	PF00072.25	Response_reg	Domain	95.2	2.6e-27
A. ferrooxidans ATCC53993	ACH84762.1	PF00158.27	Sigma54_activat	Domain	233.2	1.4e-69			A. caldus MTH-04	AUW31711.1	PF00072.25	Response_reg	Domain	95.2	2.6e-27
A. ferrooxidans ATCC23270	ACK78896.1	PF00158.27	Sigma54_activat	Domain	233.2	1.4e-69			A. caldus SM-1	AEK56913.1	PF00072.25	Response_reg	Domain	95.2	2.6e-27
A. ferrooxidans Hel18	AHEL_01303	PF00158.27	Sigma54_activat	Domain	233.2	1.4e-69			A. caldus ZJ	OFC37501.1	PF00072.25	Response_reg	Domain	95.2	2.6e-27
A. ferrooxidans YQH-1	AYQH_00275	PF00158.27	Sigma54_activat	Domain	233.2	1.4e-69			A. caldus DX	OFC33591.1	PF00072.25	Response_reg	Domain	95.2	2.6e-27
A. ferrooxidans CCM4253	PZD80942.1	PF00158.27	Sigma54_activat	Domain	233.2	1.4e-69			A. caldus ZBY	OFC30098.1	PF00072.25	Response_reg	Domain	95.2	2.6e-27
A. ferrooxidans YNTRS-40	QLK43241.1	PF00158.27	Sigma54_activat	Domain	233.2	1.4e-69			Acidithiobacillus sp. CJ-2	RNF65935.1	PF00072.25	Response_reg	Domain	96.4	1.1e-27
A. ferrooxidans RVS1	RRN82028.1	PF00158.27	Sigma54_activat	Domain	233.2	1.4e-69			Acidithiobacillus sp. SH	PKY12185.1	PF00072.25	Response_reg	Domain	94.7	3.8e-27
A. ferrooxidans IO-2C	RBL98729.1	PF00158.27	Sigma54_activat	Domain	233.8	8.6e-70			Acidithiobacillus sp. HP-2	MBE7569950.1	PF00072.25	Response_reg	Domain	97.2	6.5e-28
Acidithiobacillus sp. AMD	QFG79576.1	PF00158.27	Sigma54_activat	Domain	234.3	6.1e-70			Acidithiobacillus sp. HP-6	MBE7563554.1	PF00072.25	Response_reg	Domain	97.2	6.5e-28
A. ferridurans JCM18981	BBF64687.1	PF00158.27	Sigma54_activat	Domain	234.3	6.1e-70			A. albertensis DSM14366	Aa_00973	PF00072.25	Response_reg	Domain	97.1	6.7e-28
									A. thiooxidans ATCC 19377	QFX94761.1	PF00072.25	Response_reg	Domain	97.1	6.7e-28
									Acidithiobacillus sp. HP-11	MBE7565281.1	PF00072.25	Response_reg	Domain	97.1	6.7e-28
									A. thiooxidans CLST	ACLS_02562	PF00072.25	Response_reg	Domain	97.1	6.7e-28
									A. thiooxidans licanantay	ALIC_01575	PF00072.25	Response_reg	Domain	97.1	6.7e-28
									A. thiooxidans DXS-W	OCX74615.1	PF00072.25	Response_reg	Domain	97.1	6.7e-28
									A. thiooxidans GD1-3	OCX84546.1	PF00072.25	Response_reg	Domain	97.1	6.7e-28
									A. thiooxidans A01	A01_01414	PF00072.25	Response_reg	Domain	97.1	6.7e-28
									A. thiooxidans DMC	OCX82771.1	PF00072.25	Response_reg	Domain	97.1	6.7e-28
									A. thiooxidans BY-02	OCX79364.1	PF00072.25	Response_reg	Domain	97.1	6.7e-28
									A. thiooxidans ZBY	OFC40785.1	PF00072.25	Response_reg	Domain	97.1	6.7e-28
									A. ferrianus MG	NDU41602.1	PF00072.25	Response_reg	Domain	91.8	3e-26
									A. ferrooxidans BY0502	OAP87485.1	PF00072.25	Response_reg	Domain	93.6	8.3e-27
									A. ferrivorans SS3	AEM48964.1	PF00072.25	Response_reg	Domain	93.6	8.3e-27
									A. ferrivorans PQ33	OFA17596.1	PF00072.25	Response_reg	Domain	93.6	8.3e-27
									A. ferrivorans CF27	SMH66863.1	PF00072.25	Response_reg	Domain	93.6	8.3e-27
									A. ferrivorans XJFY6S-08	QQD72559.1	PF00072.25	Response_reg	Domain	93.6	8.3e-27
									A. ferrivorans YL15	OCB01683.1	PF00072.25	Response_reg	Domain	93.6	8.3e-27
									A. ferrooxidans BY-3	MIGLDELJ_02849	PF00072.25	Response_reg	Domain	94.2	5.3e-27
									A. ferrooxidans DLC-5	ADLC_03116	PF00072.25	Response_reg	Domain	94.2	5.3e-27
									A. ferrooxidans ATCC53993	ACH84762.1	PF00072.25	Response_reg	Domain	94.2	5.3e-27
									A. ferrooxidans ATCC23270	ACK78896.1	PF00072.25	Response_reg	Domain	94.2	5.3e-27
									A. ferrooxidans Hel18	AHEL_01303	PF00072.25	Response_reg	Domain	94.2	5.3e-27
									A. ferrooxidans YQH-1	AYQH_00275	PF00072.25	Response_reg	Domain	94.2	5.3e-27
									A. ferrooxidans CCM4253	PZD80942.1	PF00072.25	Response_reg	Domain	94.2	5.3e-27
									A. ferrooxidans YNTRS-40	QLK43241.1	PF00072.25	Response_reg	Domain	94.2	5.3e-27
									A. ferrooxidans RVS1	RRN82028.1	PF00072.25	Response_reg	Domain	94.2	5.3e-27
									A. ferrooxidans IO-2C	RBL98729.1	PF00072.25	Response_reg	Domain	94.2	5.3e-27
									Acidithiobacillus sp. AMD	QFG79576.1	PF00072.25	Response_reg	Domain	95.0	3e-27
									A. ferridurans JCM18981	BBF64687.1	PF00072.25	Response_reg	Domain	95.0	3e-27
									A. caldus S1	OFC61209.1	PF00072.25	Response_reg	Domain	89.1	2e-25
									A. caldus MTH-04	AUW32854.1	PF00072.25	Response_reg	Domain	89.1	2e-25
									A. caldus SM-1	AEK59530.1	PF00072.25	Response_reg	Domain	89.1	2e-25
									Acidithiobacillus sp. CJ-2	RNF70973.1	PF00072.25	Response_reg	Domain	91.4	4.1e-26
									Acidithiobacillus sp. SH	PKY11032.1	PF00072.25	Response_reg	Domain	96.6	9.6e-28
									Acidithiobacillus sp. HP-2	MBE7568074.1	PF00072.25	Response_reg	Domain	94.2	5.4e-27
									Acidithiobacillus sp. HP-2	MBE7569450.1	PF00072.25	Response_reg	Domain	95.6	2.1e-27
									Acidithiobacillus sp. HP-6	MBE7562575.1	PF00072.25	Response_reg	Domain	94.2	5.4e-27
									Acidithiobacillus sp. HP-6	MBE7563671.1	PF00072.25	Response_reg	Domain	95.6	2.1e-27
									A. albertensis DSM14366	Aa_02217	PF00072.25	Response_reg	Domain	95.6	2.1e-27
									A. albertensis DSM14366	Aa_03496	PF00072.25	Response_reg	Domain	94.6	4.1e-27
									A. thiooxidans ATCC 19377	QFX97635.1	PF00072.25	Response_reg	Domain	94.2	5.4e-27
									Acidithiobacillus sp. HP-11	MBE7566395.1	PF00072.25	Response_reg	Domain	94.8	3.5e-27
									A. thiooxidans CLST	ACLS_00197	PF00072.25	Response_reg	Domain	93.6	8.5e-27
									A. thiooxidans licanantay	ALIC_01771	PF00072.25	Response_reg	Domain	93.6	8.5e-27
									A. thiooxidans DXS-W	OCX68575.1	PF00072.25	Response_reg	Domain	94.8	3.5e-27
									A. thiooxidans GD1-3	OCX79818.1	PF00072.25	Response_reg	Domain	94.8	3.5e-27
									A. thiooxidans A01	A01_02877	PF00072.25	Response_reg	Domain	94.6	4.1e-27
									A. thiooxidans A02	OCX74370.1	PF00072.25	Response_reg	Domain	94.8	3.5e-27
									A. thiooxidans JYC-17	OCX88903.1	PF00072.25	Response_reg	Domain	94.8	3.5e-27
									A. thiooxidans DMC	OCX82725.1	PF00072.25	Response_reg	Domain	94.8	3.5e-27
									A. thiooxidans BY-02	OCX67697.1	PF00072.25	Response_reg	Domain	94.8	3.5e-27
									A. thiooxidans ZBY	OFC48007.1	PF00072.25	Response_reg	Domain	94.8	3.5e-27
									A. ferrianus MG	NDU42633.1	PF00072.25	Response_reg	Domain	92.1	2.4e-26
									A. ferrooxidans BY0502	OAP89110.1	PF00072.25	Response_reg	Domain	94.4	4.7e-27
									A. ferrivorans SS3	AEM46293.1	PF00072.25	Response_reg	Domain	94.2	5.4e-27
									A. ferrivorans PQ33	OFA16875.1	PF00072.25	Response_reg	Domain	94.4	4.7e-27
									A. ferrivorans CF27	SMH66361.1	PF00072.25	Response_reg	Domain	94.2	5.4e-27
									A. ferrivorans XJFY6S-08	QQD72825.1	PF00072.25	Response_reg	Domain	94.4	4.7e-27
									A. ferrivorans YL15	OCB03561.1	PF00072.25	Response_reg	Domain	92.4	2e-26
									A. ferrooxidans BY-3	MIGLDELJ_00563	PF00072.25	Response_reg	Domain	91.8	3e-26
									A. ferrooxidans DLC-5	ADLC_02828	PF00072.25	Response_reg	Domain	91.8	3e-26
									A. ferrooxidans ATCC53993	ACH82369.1	PF00072.25	Response_reg	Domain	91.8	3e-26
									A. ferrooxidans ATCC23270	ACK78129.1	PF00072.25	Response_reg	Domain	91.8	3.1e-26
									A. ferrooxidans Hel18	AHEL_00688	PF00072.25	Response_reg	Domain	91.8	3e-26
									A. ferrooxidans YQH-1	AYQH_00300	PF00072.25	Response_reg	Domain	91.8	3e-26
									A. ferrooxidans CCM4253	PZD80454.1	PF00072.25	Response_reg	Domain	91.8	3e-26
									A. ferrooxidans YNTRS-40	QLK40802.1	PF00072.25	Response_reg	Domain	91.8	3e-26
									A. ferrooxidans RVS1	RRN88272.1	PF00072.25	Response_reg	Domain	91.8	3e-26
									A. ferrooxidans IO-2C	RBM02313.1	PF00072.25	Response_reg	Domain	91.8	3e-26
									Acidithiobacillus sp. AMD	QFG77334.1	PF00072.25	Response_reg	Domain	91.8	3e-26
									A. ferridurans JCM18981	BBF65091.1	PF00072.25	Response_reg	Domain	91.8	3e-26

## Sheet: Table_S5
Domain identification of Sigma Factor proteins									Family identification of Sigma Factor proteins
Specie	Protein ID (GenBank)	pfam	pfam name	Type	bit score	E-value	Protein Family		Specie	Protein ID (GenBank)	pfam	pfam name	Type	bit score	E-value	Protein Family
A. caldus S1	OFC61787.1	PF04963.14	Sigma54_CBD	Domain	195.9	5e-58	RpoN		A. caldus S1	OFC61787.1	PF00309.21	Sigma54_AID	Family	60.2	1.3e-16	RpoN
A. caldus S1	OFC61787.1	PF04552.14	Sigma54_DBD	Domain	231.8	3e-69	RpoN		A. caldus ATCC51756	AIA54289.1	PF00309.21	Sigma54_AID	Family	60.2	1.3e-16	RpoN
A. caldus ATCC51756	AIA54289.1	PF04963.14	Sigma54_CBD	Domain	194.5	1.3e-57	RpoN		A. caldus MTH-04	AUW31813.1	PF00309.21	Sigma54_AID	Family	60.2	1.3e-16	RpoN
A. caldus ATCC51756	AIA54289.1	PF04552.14	Sigma54_DBD	Domain	232.9	1.5e-69	RpoN		A. caldus SM-1	AEK57023.1	PF00309.21	Sigma54_AID	Family	60.2	1.3e-16	RpoN
A. caldus MTH-04	AUW31813.1	PF04963.14	Sigma54_CBD	Domain	195.9	5e-58	RpoN		A. caldus ZJ	OFC41710.1	PF00309.21	Sigma54_AID	Family	60.2	1.3e-16	RpoN
A. caldus MTH-04	AUW31813.1	PF04552.14	Sigma54_DBD	Domain	231.8	3e-69	RpoN		A. caldus DX	OFC35184.1	PF00309.21	Sigma54_AID	Family	60.2	1.3e-16	RpoN
A. caldus SM-1	AEK57023.1	PF04963.14	Sigma54_CBD	Domain	195.9	5e-58	RpoN		A. caldus ZBY	OFC38518.1	PF00309.21	Sigma54_AID	Family	60.2	1.3e-16	RpoN
A. caldus SM-1	AEK57023.1	PF04552.14	Sigma54_DBD	Domain	231.8	3e-69	RpoN		Acidithiobacillus sp. CJ-2	RNF60320.1	PF00309.21	Sigma54_AID	Family	60.0	1.4e-16	RpoN
A. caldus ZJ	OFC41710.1	PF04963.14	Sigma54_CBD	Domain	195.9	5e-58	RpoN		Acidithiobacillus sp. SH	PKY12240.1	PF00309.21	Sigma54_AID	Family	61.1	6.6e-17	RpoN
A. caldus ZJ	OFC41710.1	PF04552.14	Sigma54_DBD	Domain	232.9	1.5e-69	RpoN		Acidithiobacillus sp. HP-2	MBE7569965.1	PF00309.21	Sigma54_AID	Family	59.5	2.1e-16	RpoN
A. caldus DX	OFC35184.1	PF04963.14	Sigma54_CBD	Domain	195.9	5e-58	RpoN		Acidithiobacillus sp. HP-6	MBE7563539.1	PF00309.21	Sigma54_AID	Family	59.5	2.1e-16	RpoN
A. caldus DX	OFC35184.1	PF04552.14	Sigma54_DBD	Domain	232.9	1.5e-69	RpoN		A. albertensis DSM14366	Aa_00959	PF00309.21	Sigma54_AID	Family	59.5	2.1e-16	RpoN
A. caldus ZBY	OFC38518.1	PF04963.14	Sigma54_CBD	Domain	195.9	5e-58	RpoN		A. thiooxidans ATCC 19377	QFX94748.1	PF00309.21	Sigma54_AID	Family	59.5	2.1e-16	RpoN
A. caldus ZBY	OFC38518.1	PF04552.14	Sigma54_DBD	Domain	232.9	1.5e-69	RpoN		Acidithiobacillus sp. HP-11	MBE7565296.1	PF00309.21	Sigma54_AID	Family	59.5	2.1e-16	RpoN
Acidithiobacillus sp. CJ-2	RNF60320.1	PF04963.14	Sigma54_CBD	Domain	201.9	7.1e-60	RpoN		A. thiooxidans CLST	ACLS_02577	PF00309.21	Sigma54_AID	Family	59.5	2.1e-16	RpoN
Acidithiobacillus sp. CJ-2	RNF60320.1	PF04552.14	Sigma54_DBD	Domain	229.8	1.3e-68	RpoN		A. thiooxidans licanantay	ALIC_01560	PF00309.21	Sigma54_AID	Family	59.5	2.1e-16	RpoN
Acidithiobacillus sp. SH	PKY12240.1	PF04963.14	Sigma54_CBD	Domain	192.9	4e-57	RpoN		A. thiooxidans DXS-W	OCX73346.1	PF00309.21	Sigma54_AID	Family	59.5	2.1e-16	RpoN
Acidithiobacillus sp. SH	PKY12240.1	PF04552.14	Sigma54_DBD	Domain	229.0	2.2e-68	RpoN		A. thiooxidans GD1-3	OCX87576.1	PF00309.21	Sigma54_AID	Family	59.5	2.1e-16	RpoN
Acidithiobacillus sp. HP-2	MBE7569965.1	PF04963.14	Sigma54_CBD	Domain	190.1	3e-56	RpoN		A. thiooxidans A01	A01_01429	PF00309.21	Sigma54_AID	Family	59.5	2.1e-16	RpoN
Acidithiobacillus sp. HP-2	MBE7569965.1	PF04552.14	Sigma54_DBD	Domain	228.2	3.8e-68	RpoN		A. thiooxidans A02	OCX71438.1	PF00309.21	Sigma54_AID	Family	59.5	2.1e-16	RpoN
Acidithiobacillus sp. HP-6	MBE7563539.1	PF04963.14	Sigma54_CBD	Domain	190.1	3e-56	RpoN		A. thiooxidans JYC-17	OCX82801.1	PF00309.21	Sigma54_AID	Family	59.5	2.1e-16	RpoN
Acidithiobacillus sp. HP-6	MBE7563539.1	PF04552.14	Sigma54_DBD	Domain	228.2	3.8e-68	RpoN		A. thiooxidans DMC	OCX82756.1	PF00309.21	Sigma54_AID	Family	59.5	2.1e-16	RpoN
A. albertensis DSM14366	Aa_00959	PF04963.14	Sigma54_CBD	Domain	190.1	3.1e-56	RpoN		A. thiooxidans BY-02	OCX77356.1	PF00309.21	Sigma54_AID	Family	59.5	2.1e-16	RpoN
A. albertensis DSM14366	Aa_00959	PF04552.14	Sigma54_DBD	Domain	229.3	1.8e-68	RpoN		A. thiooxidans ZBY	OFC40770.1	PF00309.21	Sigma54_AID	Family	59.5	2.1e-16	RpoN
A. thiooxidans ATCC 19377	QFX94748.1	PF04963.14	Sigma54_CBD	Domain	190.5	2.2e-56	RpoN		A. ferrianus MG	NDU41616.1	PF00309.21	Sigma54_AID	Family	59.3	2.5e-16	RpoN
A. thiooxidans ATCC 19377	QFX94748.1	PF04552.14	Sigma54_DBD	Domain	229.3	1.8e-68	RpoN		A. ferrooxidans BY0502	OAP87476.1	PF00309.21	Sigma54_AID	Family	59.7	1.8e-16	RpoN
Acidithiobacillus sp. HP-11	MBE7565296.1	PF04963.14	Sigma54_CBD	Domain	190.5	2.2e-56	RpoN		A. ferrivorans SS3	AEM48977.1	PF00309.21	Sigma54_AID	Family	59.3	2.5e-16	RpoN
Acidithiobacillus sp. HP-11	MBE7565296.1	PF04552.14	Sigma54_DBD	Domain	229.3	1.8e-68	RpoN		A. ferrivorans PQ33	OFA17606.1	PF00309.21	Sigma54_AID	Family	59.3	2.5e-16	RpoN
A. thiooxidans CLST	ACLS_02577	PF04963.14	Sigma54_CBD	Domain	190.5	2.2e-56	RpoN		A. ferrivorans CF27	SMH66847.1	PF00309.21	Sigma54_AID	Family	59.3	2.5e-16	RpoN
A. thiooxidans CLST	ACLS_02577	PF04552.14	Sigma54_DBD	Domain	229.3	1.8e-68	RpoN		A. ferrivorans XJFY6S-08	QQD72571.1	PF00309.21	Sigma54_AID	Family	59.5	2.1e-16	RpoN
A. thiooxidans licanantay	ALIC_01560	PF04963.14	Sigma54_CBD	Domain	190.5	2.2e-56	RpoN		A. ferrivorans YL15	OCB01792.1	PF00309.21	Sigma54_AID	Family	59.3	2.5e-16	RpoN
A. thiooxidans licanantay	ALIC_01560	PF04552.14	Sigma54_DBD	Domain	229.3	1.8e-68	RpoN		A. ferrooxidans BY-3	MIGLDELJ_01832	PF00309.21	Sigma54_AID	Family	60.3	1.2e-16	RpoN
A. thiooxidans DXS-W	OCX73346.1	PF04963.14	Sigma54_CBD	Domain	192.2	6.8e-57	RpoN		A. ferrooxidans ATCC53993	ACH84827.1	PF00309.21	Sigma54_AID	Family	59.5	2.1e-16	RpoN
A. thiooxidans DXS-W	OCX73346.1	PF04552.14	Sigma54_DBD	Domain	229.3	1.8e-68	RpoN		A. ferrooxidans ATCC23270	ACK79801.1	PF00309.21	Sigma54_AID	Family	59.5	2.1e-16	RpoN
A. thiooxidans GD1-3	OCX87576.1	PF04963.14	Sigma54_CBD	Domain	192.2	6.8e-57	RpoN		A. ferrooxidans Hel18	AHEL_00904	PF00309.21	Sigma54_AID	Family	59.5	2.1e-16	RpoN
A. thiooxidans GD1-3	OCX87576.1	PF04552.14	Sigma54_DBD	Domain	229.3	1.8e-68	RpoN		A. ferrooxidans YQH-1	AYQH_01604	PF00309.21	Sigma54_AID	Family	59.5	2.1e-16	RpoN
A. thiooxidans A01	A01_01429	PF04963.14	Sigma54_CBD	Domain	192.2	6.8e-57	RpoN		A. ferrooxidans CCM4253	PZD80999.1	PF00309.21	Sigma54_AID	Family	59.5	2.1e-16	RpoN
A. thiooxidans A01	A01_01429	PF04552.14	Sigma54_DBD	Domain	229.3	1.8e-68	RpoN		A. ferrooxidans YNTRS-40	QLK43298.1	PF00309.21	Sigma54_AID	Family	59.5	2.1e-16	RpoN
A. thiooxidans A02	OCX71438.1	PF04963.14	Sigma54_CBD	Domain	192.2	6.8e-57	RpoN		A. ferrooxidans RVS1	RRN81568.1	PF00309.21	Sigma54_AID	Family	59.5	2.1e-16	RpoN
A. thiooxidans A02	OCX71438.1	PF04552.14	Sigma54_DBD	Domain	229.3	1.8e-68	RpoN		A. ferrooxidans IO-2C	RBL98712.1	PF00309.21	Sigma54_AID	Family	59.5	2.1e-16	RpoN
A. thiooxidans JYC-17	OCX82801.1	PF04963.14	Sigma54_CBD	Domain	192.2	6.8e-57	RpoN		Acidithiobacillus sp. AMD	QFG79648.1	PF00309.21	Sigma54_AID	Family	59.5	2.1e-16	RpoN
A. thiooxidans JYC-17	OCX82801.1	PF04552.14	Sigma54_DBD	Domain	229.3	1.8e-68	RpoN		A. ferridurans JCM18981	BBF64753.1	PF00309.21	Sigma54_AID	Family	59.5	2.1e-16	RpoN
A. thiooxidans DMC	OCX82756.1	PF04963.14	Sigma54_CBD	Domain	192.2	6.8e-57	RpoN		A. caldus S1	OFC61006.1	PF03979.15	Sigma70_r1_1	Family	97.8	2.9e-28	RpoD
A. thiooxidans DMC	OCX82756.1	PF04552.14	Sigma54_DBD	Domain	229.3	1.8e-68	RpoN		A. caldus S1	OFC61006.1	PF00140.21	Sigma70_r1_2	Family	48.9	4.7e-13	RpoD
A. thiooxidans BY-02	OCX77356.1	PF04963.14	Sigma54_CBD	Domain	192.2	6.8e-57	RpoN		A. caldus S1	OFC61006.1	PF04539.17	Sigma70_r3	Family	104.6	2.2e-30	RpoD
A. thiooxidans BY-02	OCX77356.1	PF04552.14	Sigma54_DBD	Domain	229.3	1.8e-68	RpoN		A. caldus ATCC51756	AIA55957.1	PF03979.15	Sigma70_r1_1	Family	97.8	2.9e-28	RpoD
A. thiooxidans ZBY	OFC40770.1	PF04963.14	Sigma54_CBD	Domain	192.2	6.8e-57	RpoN		A. caldus ATCC51756	AIA55957.1	PF00140.21	Sigma70_r1_2	Family	48.9	4.7e-13	RpoD
A. thiooxidans ZBY	OFC40770.1	PF04552.14	Sigma54_DBD	Domain	229.3	1.8e-68	RpoN		A. caldus ATCC51756	AIA55957.1	PF04539.17	Sigma70_r3	Family	104.6	2.2e-30	RpoD
A. ferrianus MG	NDU41616.1	PF04963.14	Sigma54_CBD	Domain	204.8	9.2e-61	RpoN		A. caldus MTH-04	AUW33318.1	PF03979.15	Sigma70_r1_1	Family	97.8	2.9e-28	RpoD
A. ferrianus MG	NDU41616.1	PF04552.14	Sigma54_DBD	Domain	228.0	4.7e-68	RpoN		A. caldus MTH-04	AUW33318.1	PF00140.21	Sigma70_r1_2	Family	48.9	4.7e-13	RpoD
A. ferrooxidans BY0502	OAP87476.1	PF04963.14	Sigma54_CBD	Domain	198.6	7.6e-59	RpoN		A. caldus MTH-04	AUW33318.1	PF04539.17	Sigma70_r3	Family	104.6	2.2e-30	RpoD
A. ferrooxidans BY0502	OAP87476.1	PF04552.14	Sigma54_DBD	Domain	226.0	1.8e-67	RpoN		A. caldus SM-1	AEK58909.1	PF03979.15	Sigma70_r1_1	Family	86.4	9.8e-25	RpoD
A. ferrivorans SS3	AEM48977.1	PF04963.14	Sigma54_CBD	Domain	199.4	4.3e-59	RpoN		A. caldus SM-1	AEK58909.1	PF00140.21	Sigma70_r1_2	Family	48.9	4.6e-13	RpoD
A. ferrivorans SS3	AEM48977.1	PF04552.14	Sigma54_DBD	Domain	226.8	1.1e-67	RpoN		A. caldus SM-1	AEK58909.1	PF04539.17	Sigma70_r3	Family	104.6	2.1e-30	RpoD
A. ferrivorans PQ33	OFA17606.1	PF04963.14	Sigma54_CBD	Domain	199.4	4.3e-59	RpoN		A. caldus ZJ	OFC35647.1	PF03979.15	Sigma70_r1_1	Family	97.8	2.9e-28	RpoD
A. ferrivorans PQ33	OFA17606.1	PF04552.14	Sigma54_DBD	Domain	226.8	1.1e-67	RpoN		A. caldus ZJ	OFC35647.1	PF00140.21	Sigma70_r1_2	Family	48.9	4.7e-13	RpoD
A. ferrivorans CF27	SMH66847.1	PF04963.14	Sigma54_CBD	Domain	202.4	5.1e-60	RpoN		A. caldus ZJ	OFC35647.1	PF04539.17	Sigma70_r3	Family	104.6	2.2e-30	RpoD
A. ferrivorans CF27	SMH66847.1	PF04552.14	Sigma54_DBD	Domain	226.8	1.1e-67	RpoN		A. caldus DX	OFC34155.1	PF03979.15	Sigma70_r1_1	Family	97.8	2.9e-28	RpoD
A. ferrivorans XJFY6S-08	QQD72571.1	PF04963.14	Sigma54_CBD	Domain	197.7	1.4e-58	RpoN		A. caldus DX	OFC34155.1	PF00140.21	Sigma70_r1_2	Family	48.9	4.7e-13	RpoD
A. ferrivorans XJFY6S-08	QQD72571.1	PF04552.14	Sigma54_DBD	Domain	226.0	1.8e-67	RpoN		A. caldus DX	OFC34155.1	PF04539.17	Sigma70_r3	Family	104.6	2.2e-30	RpoD
A. ferrivorans YL15	OCB01792.1	PF04963.14	Sigma54_CBD	Domain	199.5	3.9e-59	RpoN		A. caldus ZBY	OFC35123.1	PF03979.15	Sigma70_r1_1	Family	97.8	2.9e-28	RpoD
A. ferrivorans YL15	OCB01792.1	PF04552.14	Sigma54_DBD	Domain	226.0	1.8e-67	RpoN		A. caldus ZBY	OFC35123.1	PF00140.21	Sigma70_r1_2	Family	48.9	4.7e-13	RpoD
A. ferrooxidans BY-3	MIGLDELJ_01832	PF04963.14	Sigma54_CBD	Domain	201.1	1.3e-59	RpoN		A. caldus ZBY	OFC35123.1	PF04539.17	Sigma70_r3	Family	104.6	2.2e-30	RpoD
A. ferrooxidans BY-3	MIGLDELJ_01832	PF04552.14	Sigma54_DBD	Domain	227.6	6e-68	RpoN		Acidithiobacillus sp. CJ-2	RNF59912.1	PF03979.15	Sigma70_r1_1	Family	98.5	1.6e-28	RpoD
A. ferrooxidans ATCC53993	ACH84827.1	PF04963.14	Sigma54_CBD	Domain	198.0	1.2e-58	RpoN		Acidithiobacillus sp. CJ-2	RNF59912.1	PF00140.21	Sigma70_r1_2	Family	50.0	2.1e-13	RpoD
A. ferrooxidans ATCC53993	ACH84827.1	PF04552.14	Sigma54_DBD	Domain	227.6	6e-68	RpoN		Acidithiobacillus sp. CJ-2	RNF59912.1	PF04539.17	Sigma70_r3	Family	55.9	3.5e-15	RpoD
A. ferrooxidans ATCC23270	ACK79801.1	PF04963.14	Sigma54_CBD	Domain	198.0	1.2e-58	RpoN		Acidithiobacillus sp. SH	PKY10724.1	PF03979.15	Sigma70_r1_1	Family	99.7	7.4e-29	RpoD
A. ferrooxidans ATCC23270	ACK79801.1	PF04552.14	Sigma54_DBD	Domain	227.6	6e-68	RpoN		Acidithiobacillus sp. SH	PKY10724.1	PF00140.21	Sigma70_r1_2	Family	49.1	4e-13	RpoD
A. ferrooxidans Hel18	AHEL_00904	PF04963.14	Sigma54_CBD	Domain	198.0	1.2e-58	RpoN		Acidithiobacillus sp. SH	PKY10724.1	PF04539.17	Sigma70_r3	Family	105.5	1.2e-30	RpoD
A. ferrooxidans Hel18	AHEL_00904	PF04552.14	Sigma54_DBD	Domain	227.6	6e-68	RpoN		Acidithiobacillus sp. HP-2	MBE7568869.1	PF03979.15	Sigma70_r1_1	Family	99.0	1.2e-28	RpoD
A. ferrooxidans YQH-1	AYQH_01604	PF04963.14	Sigma54_CBD	Domain	198.0	1.2e-58	RpoN		Acidithiobacillus sp. HP-2	MBE7568869.1	PF00140.21	Sigma70_r1_2	Family	49.1	4e-13	RpoD
A. ferrooxidans YQH-1	AYQH_01604	PF04552.14	Sigma54_DBD	Domain	227.6	6e-68	RpoN		Acidithiobacillus sp. HP-2	MBE7568869.1	PF04539.17	Sigma70_r3	Family	106.2	6.9e-31	RpoD
A. ferrooxidans CCM4253	PZD80999.1	PF04963.14	Sigma54_CBD	Domain	198.0	1.2e-58	RpoN		Acidithiobacillus sp. HP-6	MBE7563040.1	PF03979.15	Sigma70_r1_1	Family	99.0	1.2e-28	RpoD
A. ferrooxidans CCM4253	PZD80999.1	PF04552.14	Sigma54_DBD	Domain	227.6	6e-68	RpoN		Acidithiobacillus sp. HP-6	MBE7563040.1	PF00140.21	Sigma70_r1_2	Family	49.1	4e-13	RpoD
A. ferrooxidans YNTRS-40	QLK43298.1	PF04963.14	Sigma54_CBD	Domain	198.0	1.2e-58	RpoN		Acidithiobacillus sp. HP-6	MBE7563040.1	PF04539.17	Sigma70_r3	Family	106.2	6.9e-31	RpoD
A. ferrooxidans YNTRS-40	QLK43298.1	PF04552.14	Sigma54_DBD	Domain	227.6	6e-68	RpoN		A. albertensis DSM14366	Aa_01660	PF03979.15	Sigma70_r1_1	Family	99.0	1.2e-28	RpoD
A. ferrooxidans RVS1	RRN81568.1	PF04963.14	Sigma54_CBD	Domain	198.0	1.2e-58	RpoN		A. albertensis DSM14366	Aa_01660	PF00140.21	Sigma70_r1_2	Family	49.1	4e-13	RpoD
A. ferrooxidans RVS1	RRN81568.1	PF04552.14	Sigma54_DBD	Domain	227.6	6e-68	RpoN		A. albertensis DSM14366	Aa_01660	PF04539.17	Sigma70_r3	Family	105.3	1.3e-30	RpoD
A. ferrooxidans IO-2C	RBL98712.1	PF04963.14	Sigma54_CBD	Domain	196.4	3.6e-58	RpoN		A. thiooxidans ATCC 19377	QFX95409.1	PF03979.15	Sigma70_r1_1	Family	99.0	1.2e-28	RpoD
A. ferrooxidans IO-2C	RBL98712.1	PF04552.14	Sigma54_DBD	Domain	227.5	6.5e-68	RpoN		A. thiooxidans ATCC 19377	QFX95409.1	PF00140.21	Sigma70_r1_2	Family	49.1	4e-13	RpoD
Acidithiobacillus sp. AMD	QFG79648.1	PF04963.14	Sigma54_CBD	Domain	196.4	3.6e-58	RpoN		A. thiooxidans ATCC 19377	QFX95409.1	PF04539.17	Sigma70_r3	Family	105.3	1.3e-30	RpoD
Acidithiobacillus sp. AMD	QFG79648.1	PF04552.14	Sigma54_DBD	Domain	227.5	6.5e-68	RpoN		Acidithiobacillus sp. HP-11	MBE7566040.1	PF03979.15	Sigma70_r1_1	Family	99.0	1.2e-28	RpoD
A. ferridurans JCM18981	BBF64753.1	PF04963.14	Sigma54_CBD	Domain	196.4	3.6e-58	RpoN		Acidithiobacillus sp. HP-11	MBE7566040.1	PF00140.21	Sigma70_r1_2	Family	49.1	4e-13	RpoD
A. ferridurans JCM18981	BBF64753.1	PF04552.14	Sigma54_DBD	Domain	227.5	6.5e-68	RpoN		Acidithiobacillus sp. HP-11	MBE7566040.1	PF04539.17	Sigma70_r3	Family	105.3	1.3e-30	RpoD
A. caldus S1	OFC63489.1	PF04542.15	Sigma70_r2	Domain	71.5	3.8e-20	RpoS-2		A. thiooxidans CLST	ACLS_03144	PF03979.15	Sigma70_r1_1	Family	99.0	1.2e-28	RpoD
A. caldus S1	OFC63489.1	PF04545.17	Sigma70_r4	Domain	59.2	2e-16	RpoS-2		A. thiooxidans CLST	ACLS_03144	PF00140.21	Sigma70_r1_2	Family	47.5	1.3e-12	RpoD
A. caldus ATCC51756	AIA55962.1	PF04542.15	Sigma70_r2	Domain	71.5	3.8e-20	RpoS-2		A. thiooxidans CLST	ACLS_03144	PF04539.17	Sigma70_r3	Family	105.3	1.3e-30	RpoD
A. caldus ATCC51756	AIA55962.1	PF04545.17	Sigma70_r4	Domain	58.3	4.1e-16	RpoS-2		A. thiooxidans licanantay	ALIC_02512	PF03979.15	Sigma70_r1_1	Family	99.0	1.2e-28	RpoD
A. caldus MTH-04	AUW33323.1	PF04542.15	Sigma70_r2	Domain	71.5	3.8e-20	RpoS-2		A. thiooxidans licanantay	ALIC_02512	PF00140.21	Sigma70_r1_2	Family	49.1	4e-13	RpoD
A. caldus MTH-04	AUW33323.1	PF04545.17	Sigma70_r4	Domain	58.3	4.1e-16	RpoS-2		A. thiooxidans licanantay	ALIC_02512	PF04539.17	Sigma70_r3	Family	105.3	1.3e-30	RpoD
A. caldus SM-1	AEK58914.1	PF04542.15	Sigma70_r2	Domain	71.5	3.8e-20	RpoS-2		A. thiooxidans DXS-W	OCX68061.1	PF03979.15	Sigma70_r1_1	Family	99.0	1.2e-28	RpoD
A. caldus SM-1	AEK58914.1	PF04545.17	Sigma70_r4	Domain	58.3	4.1e-16	RpoS-2		A. thiooxidans DXS-W	OCX68061.1	PF00140.21	Sigma70_r1_2	Family	49.1	4e-13	RpoD
A. caldus ZJ	OFC35643.1	PF04542.15	Sigma70_r2	Domain	71.5	3.8e-20	RpoS-2		A. thiooxidans DXS-W	OCX68061.1	PF04539.17	Sigma70_r3	Family	105.3	1.3e-30	RpoD
A. caldus ZJ	OFC35643.1	PF04545.17	Sigma70_r4	Domain	58.3	4.1e-16	RpoS-2		A. thiooxidans GD1-3	OCX78442.1	PF03979.15	Sigma70_r1_1	Family	99.0	1.2e-28	RpoD
A. caldus DX	OFC34151.1	PF04542.15	Sigma70_r2	Domain	71.5	3.8e-20	RpoS-2		A. thiooxidans GD1-3	OCX78442.1	PF00140.21	Sigma70_r1_2	Family	49.1	4e-13	RpoD
A. caldus DX	OFC34151.1	PF04545.17	Sigma70_r4	Domain	58.3	4.1e-16	RpoS-2		A. thiooxidans GD1-3	OCX78442.1	PF04539.17	Sigma70_r3	Family	105.3	1.3e-30	RpoD
A. caldus ZBY	OFC35119.1	PF04542.15	Sigma70_r2	Domain	71.5	3.8e-20	RpoS-2		A. thiooxidans A01	A01_02406	PF03979.15	Sigma70_r1_1	Family	99.0	1.2e-28	RpoD
A. caldus ZBY	OFC35119.1	PF04545.17	Sigma70_r4	Domain	58.3	4.1e-16	RpoS-2		A. thiooxidans A01	A01_02406	PF00140.21	Sigma70_r1_2	Family	49.1	4e-13	RpoD
Acidithiobacillus sp. CJ-2	RNF59907.1	PF04542.15	Sigma70_r2	Domain	72.5	1.9e-20	RpoS-2		A. thiooxidans A01	A01_02406	PF04539.17	Sigma70_r3	Family	103.7	4.3e-30	RpoD
Acidithiobacillus sp. CJ-2	RNF59907.1	PF04545.17	Sigma70_r4	Domain	58.5	3.4e-16	RpoS-2		A. thiooxidans A02	OCX77221.1	PF03979.15	Sigma70_r1_1	Family	99.0	1.2e-28	RpoD
Acidithiobacillus sp. SH	PKY10718.1	PF04542.15	Sigma70_r2	Domain	69.8	1.3e-19	RpoS-2		A. thiooxidans A02	OCX77221.1	PF00140.21	Sigma70_r1_2	Family	49.1	4e-13	RpoD
Acidithiobacillus sp. SH	PKY10718.1	PF04545.17	Sigma70_r4	Domain	60.7	7.1e-17	RpoS-2		A. thiooxidans A02	OCX77221.1	PF04539.17	Sigma70_r3	Family	105.3	1.3e-30	RpoD
Acidithiobacillus sp. HP-2	MBE7568864.1	PF04542.15	Sigma70_r2	Domain	69.2	2e-19	RpoS-2		A. thiooxidans JYC-17	OCX89501.1	PF03979.15	Sigma70_r1_1	Family	99.0	1.2e-28	RpoD
Acidithiobacillus sp. HP-2	MBE7568864.1	PF04545.17	Sigma70_r4	Domain	60.6	7.5e-17	RpoS-2		A. thiooxidans JYC-17	OCX89501.1	PF00140.21	Sigma70_r1_2	Family	49.1	4e-13	RpoD
Acidithiobacillus sp. HP-6	MBE7563035.1	PF04542.15	Sigma70_r2	Domain	69.2	2e-19	RpoS-2		A. thiooxidans JYC-17	OCX89501.1	PF04539.17	Sigma70_r3	Family	105.3	1.3e-30	RpoD
Acidithiobacillus sp. HP-6	MBE7563035.1	PF04545.17	Sigma70_r4	Domain	60.6	7.5e-17	RpoS-2		A. thiooxidans DMC	OCX84591.1	PF03979.15	Sigma70_r1_1	Family	99.0	1.2e-28	RpoD
A. albertensis DSM14366	Aa_01655	PF04542.15	Sigma70_r2	Domain	69.2	2e-19	RpoS-2		A. thiooxidans DMC	OCX84591.1	PF00140.21	Sigma70_r1_2	Family	49.1	4e-13	RpoD
A. albertensis DSM14366	Aa_01655	PF04545.17	Sigma70_r4	Domain	60.6	7.5e-17	RpoS-2		A. thiooxidans DMC	OCX84591.1	PF04539.17	Sigma70_r3	Family	105.3	1.3e-30	RpoD
A. thiooxidans ATCC 19377	QFX95404.1	PF04542.15	Sigma70_r2	Domain	69.2	2e-19	RpoS-2		A. thiooxidans BY-02	OCX79844.1	PF03979.15	Sigma70_r1_1	Family	99.0	1.2e-28	RpoD
A. thiooxidans ATCC 19377	QFX95404.1	PF04545.17	Sigma70_r4	Domain	60.6	7.5e-17	RpoS-2		A. thiooxidans BY-02	OCX79844.1	PF00140.21	Sigma70_r1_2	Family	49.1	4e-13	RpoD
Acidithiobacillus sp. HP-11	MBE7566045.1	PF04542.15	Sigma70_r2	Domain	69.6	1.4e-19	RpoS-2		A. thiooxidans BY-02	OCX79844.1	PF04539.17	Sigma70_r3	Family	105.3	1.3e-30	RpoD
Acidithiobacillus sp. HP-11	MBE7566045.1	PF04545.17	Sigma70_r4	Domain	60.6	7.5e-17	RpoS-2		A. thiooxidans ZBY	OFC48973.1	PF03979.15	Sigma70_r1_1	Family	99.0	1.2e-28	RpoD
A. thiooxidans CLST	ACLS_03149	PF04542.15	Sigma70_r2	Domain	69.1	2e-19	RpoS-2		A. thiooxidans ZBY	OFC48973.1	PF00140.21	Sigma70_r1_2	Family	49.1	4e-13	RpoD
A. thiooxidans CLST	ACLS_03149	PF04545.17	Sigma70_r4	Domain	60.6	7.6e-17	RpoS-2		A. thiooxidans ZBY	OFC48973.1	PF04539.17	Sigma70_r3	Family	103.7	4.3e-30	RpoD
A. thiooxidans licanantay	ALIC_02517	PF04542.15	Sigma70_r2	Domain	69.2	2e-19	RpoS-2		A. ferrianus MG	NDU43321.1	PF03979.15	Sigma70_r1_1	Family	99.0	1.2e-28	RpoD
A. thiooxidans licanantay	ALIC_02517	PF04545.17	Sigma70_r4	Domain	60.6	7.5e-17	RpoS-2		A. ferrianus MG	NDU43321.1	PF00140.21	Sigma70_r1_2	Family	50.5	1.5e-13	RpoD
A. thiooxidans DXS-W	OCX67676.1	PF04542.15	Sigma70_r2	Domain	69.6	1.4e-19	RpoS-2		A. ferrianus MG	NDU43321.1	PF04539.17	Sigma70_r3	Family	105.7	9.8e-31	RpoD
A. thiooxidans DXS-W	OCX67676.1	PF04545.17	Sigma70_r4	Domain	60.6	7.5e-17	RpoS-2		A. ferrooxidans BY0502	OAP91549.1	PF03979.15	Sigma70_r1_1	Family	98.9	1.3e-28	RpoD
A. thiooxidans GD1-3	OCX78437.1	PF04542.15	Sigma70_r2	Domain	69.6	1.4e-19	RpoS-2		A. ferrooxidans BY0502	OAP91549.1	PF00140.21	Sigma70_r1_2	Family	50.5	1.5e-13	RpoD
A. thiooxidans GD1-3	OCX78437.1	PF04545.17	Sigma70_r4	Domain	60.6	7.5e-17	RpoS-2		A. ferrooxidans BY0502	OAP91549.1	PF04539.17	Sigma70_r3	Family	106.4	6e-31	RpoD
A. thiooxidans A01	A01_02410	PF04542.15	Sigma70_r2	Domain	69.6	1.4e-19	RpoS-2		A. ferrivorans SS3	AEM48478.1	PF03979.15	Sigma70_r1_1	Family	98.9	1.3e-28	RpoD
A. thiooxidans A01	A01_02410	PF04545.17	Sigma70_r4	Domain	60.6	7.5e-17	RpoS-2		A. ferrivorans SS3	AEM48478.1	PF00140.21	Sigma70_r1_2	Family	50.5	1.5e-13	RpoD
A. thiooxidans A02	OCX77226.1	PF04542.15	Sigma70_r2	Domain	69.6	1.4e-19	RpoS-2		A. ferrivorans SS3	AEM48478.1	PF04539.17	Sigma70_r3	Family	106.4	6e-31	RpoD
A. thiooxidans A02	OCX77226.1	PF04545.17	Sigma70_r4	Domain	60.6	7.5e-17	RpoS-2		A. ferrivorans PQ33	OFA16329.1	PF03979.15	Sigma70_r1_1	Family	98.9	1.3e-28	RpoD
A. thiooxidans JYC-17	OCX89506.1	PF04542.15	Sigma70_r2	Domain	69.6	1.4e-19	RpoS-2		A. ferrivorans PQ33	OFA16329.1	PF00140.21	Sigma70_r1_2	Family	50.5	1.5e-13	RpoD
A. thiooxidans JYC-17	OCX89506.1	PF04545.17	Sigma70_r4	Domain	60.6	7.5e-17	RpoS-2		A. ferrivorans PQ33	OFA16329.1	PF04539.17	Sigma70_r3	Family	106.4	6e-31	RpoD
A. thiooxidans DMC	OCX84596.1	PF04542.15	Sigma70_r2	Domain	69.6	1.4e-19	RpoS-2		A. ferrivorans CF27	SMH65443.1	PF03979.15	Sigma70_r1_1	Family	98.9	1.3e-28	RpoD
A. thiooxidans DMC	OCX84596.1	PF04545.17	Sigma70_r4	Domain	60.6	7.5e-17	RpoS-2		A. ferrivorans CF27	SMH65443.1	PF00140.21	Sigma70_r1_2	Family	50.5	1.5e-13	RpoD
A. thiooxidans BY-02	OCX79839.1	PF04542.15	Sigma70_r2	Domain	69.6	1.4e-19	RpoS-2		A. ferrivorans CF27	SMH65443.1	PF04539.17	Sigma70_r3	Family	106.4	6e-31	RpoD
A. thiooxidans BY-02	OCX79839.1	PF04545.17	Sigma70_r4	Domain	60.6	7.5e-17	RpoS-2		A. ferrivorans XJFY6S-08	QQD73544.1	PF03979.15	Sigma70_r1_1	Family	98.9	1.3e-28	RpoD
A. thiooxidans ZBY	OFC48978.1	PF04542.15	Sigma70_r2	Domain	69.6	1.4e-19	RpoS-2		A. ferrivorans XJFY6S-08	QQD73544.1	PF00140.21	Sigma70_r1_2	Family	50.5	1.5e-13	RpoD
A. thiooxidans ZBY	OFC48978.1	PF04545.17	Sigma70_r4	Domain	60.6	7.5e-17	RpoS-2		A. ferrivorans XJFY6S-08	QQD73544.1	PF04539.17	Sigma70_r3	Family	106.4	6e-31	RpoD
A. ferrianus MG	NDU43326.1	PF04542.15	Sigma70_r2	Domain	67.6	6.3e-19	RpoS-2		A. ferrivorans YL15	OCB02942.1	PF03979.15	Sigma70_r1_1	Family	98.9	1.3e-28	RpoD
A. ferrianus MG	NDU43326.1	PF04545.17	Sigma70_r4	Domain	59.4	1.7e-16	RpoS-2		A. ferrivorans YL15	OCB02942.1	PF00140.21	Sigma70_r1_2	Family	50.5	1.5e-13	RpoD
A. ferrooxidans BY0502	OAP87681.1	PF04542.15	Sigma70_r2	Domain	65.7	2.4e-18	RpoS-2		A. ferrivorans YL15	OCB02942.1	PF04539.17	Sigma70_r3	Family	106.4	6e-31	RpoD
A. ferrooxidans BY0502	OAP87681.1	PF04545.17	Sigma70_r4	Domain	60.1	1.1e-16	RpoS-2		A. ferrooxidans BY-3	MIGLDELJ_03519	PF03979.15	Sigma70_r1_1	Family	99.7	7.1e-29	RpoD
A. ferrivorans SS3	AEM48483.1	PF04542.15	Sigma70_r2	Domain	69.0	2.2e-19	RpoS-2		A. ferrooxidans BY-3	MIGLDELJ_03519	PF00140.21	Sigma70_r1_2	Family	50.5	1.5e-13	RpoD
A. ferrivorans SS3	AEM48483.1	PF04545.17	Sigma70_r4	Domain	60.1	1.1e-16	RpoS-2		A. ferrooxidans BY-3	MIGLDELJ_03519	PF04539.17	Sigma70_r3	Family	105.5	1.2e-30	RpoD
A. ferrivorans PQ33	OFA16333.1	PF04542.15	Sigma70_r2	Domain	69.2	2e-19	RpoS-2		A. ferrooxidans ATCC53993	ACH84187.1	PF03979.15	Sigma70_r1_1	Family	99.7	7.1e-29	RpoD
A. ferrivorans PQ33	OFA16333.1	PF04545.17	Sigma70_r4	Domain	41.6	6.7e-11	RpoS-2		A. ferrooxidans ATCC53993	ACH84187.1	PF00140.21	Sigma70_r1_2	Family	50.5	1.5e-13	RpoD
A. ferrivorans CF27	SMH65450.1	PF04542.15	Sigma70_r2	Domain	69.0	2.2e-19	RpoS-2		A. ferrooxidans ATCC53993	ACH84187.1	PF04539.17	Sigma70_r3	Family	105.5	1.2e-30	RpoD
A. ferrivorans CF27	SMH65450.1	PF04545.17	Sigma70_r4	Domain	60.1	1.1e-16	RpoS-2		A. ferrooxidans ATCC23270	ACK78773.1	PF03979.15	Sigma70_r1_1	Family	99.7	7e-29	RpoD
A. ferrivorans XJFY6S-08	QQD73539.1	PF04542.15	Sigma70_r2	Domain	69.0	2.2e-19	RpoS-2		A. ferrooxidans ATCC23270	ACK78773.1	PF00140.21	Sigma70_r1_2	Family	50.5	1.5e-13	RpoD
A. ferrivorans XJFY6S-08	QQD73539.1	PF04545.17	Sigma70_r4	Domain	60.1	1.1e-16	RpoS-2		A. ferrooxidans ATCC23270	ACK78773.1	PF04539.17	Sigma70_r3	Family	105.5	1.1e-30	RpoD
A. ferrivorans YL15	OCB02947.1	PF04542.15	Sigma70_r2	Domain	69.0	2.2e-19	RpoS-2		A. ferrooxidans Hel18	AHEL_00810	PF03979.15	Sigma70_r1_1	Family	99.7	7.1e-29	RpoD
A. ferrivorans YL15	OCB02947.1	PF04545.17	Sigma70_r4	Domain	60.1	1.1e-16	RpoS-2		A. ferrooxidans Hel18	AHEL_00810	PF00140.21	Sigma70_r1_2	Family	50.5	1.5e-13	RpoD
A. ferrooxidans BY-3	MIGLDELJ_03514	PF04542.15	Sigma70_r2	Domain	67.5	6.4e-19	RpoS-2		A. ferrooxidans Hel18	AHEL_00810	PF04539.17	Sigma70_r3	Family	105.5	1.2e-30	RpoD
A. ferrooxidans BY-3	MIGLDELJ_03514	PF04545.17	Sigma70_r4	Domain	60.1	1.1e-16	RpoS-2		A. ferrooxidans YQH-1	AYQH_01800	PF03979.15	Sigma70_r1_1	Family	99.7	7.1e-29	RpoD
A. ferrooxidans ATCC53993	ACH84192.1	PF04542.15	Sigma70_r2	Domain	68.6	2.9e-19	RpoS-2		A. ferrooxidans YQH-1	AYQH_01800	PF00140.21	Sigma70_r1_2	Family	50.5	1.5e-13	RpoD
A. ferrooxidans ATCC53993	ACH84192.1	PF04545.17	Sigma70_r4	Domain	60.2	1e-16	RpoS-2		A. ferrooxidans YQH-1	AYQH_01800	PF04539.17	Sigma70_r3	Family	105.5	1.2e-30	RpoD
A. ferrooxidans ATCC23270	ACK77975.1	PF04542.15	Sigma70_r2	Domain	68.6	2.9e-19	RpoS-2		A. ferrooxidans CCM4253	PZD80064.1	PF03979.15	Sigma70_r1_1	Family	99.7	7.1e-29	RpoD
A. ferrooxidans ATCC23270	ACK77975.1	PF04545.17	Sigma70_r4	Domain	60.2	1e-16	RpoS-2		A. ferrooxidans CCM4253	PZD80064.1	PF00140.21	Sigma70_r1_2	Family	50.5	1.5e-13	RpoD
A. ferrooxidans Hel18	AHEL_00815	PF04542.15	Sigma70_r2	Domain	68.6	2.9e-19	RpoS-2		A. ferrooxidans CCM4253	PZD80064.1	PF04539.17	Sigma70_r3	Family	105.5	1.2e-30	RpoD
A. ferrooxidans Hel18	AHEL_00815	PF04545.17	Sigma70_r4	Domain	60.2	1e-16	RpoS-2		A. ferrooxidans YNTRS-40	QLK42549.1	PF03979.15	Sigma70_r1_1	Family	99.7	7.1e-29	RpoD
A. ferrooxidans YQH-1	AYQH_01795	PF04542.15	Sigma70_r2	Domain	68.6	2.9e-19	RpoS-2		A. ferrooxidans YNTRS-40	QLK42549.1	PF00140.21	Sigma70_r1_2	Family	50.5	1.5e-13	RpoD
A. ferrooxidans YQH-1	AYQH_01795	PF04545.17	Sigma70_r4	Domain	60.2	1e-16	RpoS-2		A. ferrooxidans YNTRS-40	QLK42549.1	PF04539.17	Sigma70_r3	Family	105.5	1.2e-30	RpoD
A. ferrooxidans CCM4253	PZD80060.1	PF04542.15	Sigma70_r2	Domain	68.6	2.9e-19	RpoS-2		A. ferrooxidans RVS1	RRN82721.1	PF03979.15	Sigma70_r1_1	Family	99.7	7.1e-29	RpoD
A. ferrooxidans CCM4253	PZD80060.1	PF04545.17	Sigma70_r4	Domain	60.2	1e-16	RpoS-2		A. ferrooxidans RVS1	RRN82721.1	PF00140.21	Sigma70_r1_2	Family	50.5	1.5e-13	RpoD
A. ferrooxidans YNTRS-40	QLK42553.1	PF04542.15	Sigma70_r2	Domain	68.6	2.9e-19	RpoS-2		A. ferrooxidans RVS1	RRN82721.1	PF04539.17	Sigma70_r3	Family	105.5	1.2e-30	RpoD
A. ferrooxidans YNTRS-40	QLK42553.1	PF04545.17	Sigma70_r4	Domain	60.2	1e-16	RpoS-2		A. ferrooxidans IO-2C	RBM01459.1	PF03979.15	Sigma70_r1_1	Family	99.7	7.1e-29	RpoD
A. ferrooxidans RVS1	RRN82726.1	PF04542.15	Sigma70_r2	Domain	68.6	2.9e-19	RpoS-2		A. ferrooxidans IO-2C	RBM01459.1	PF00140.21	Sigma70_r1_2	Family	50.5	1.5e-13	RpoD
A. ferrooxidans RVS1	RRN82726.1	PF04545.17	Sigma70_r4	Domain	60.2	1e-16	RpoS-2		A. ferrooxidans IO-2C	RBM01459.1	PF04539.17	Sigma70_r3	Family	105.5	1.2e-30	RpoD
A. ferrooxidans IO-2C	RBM01455.1	PF04542.15	Sigma70_r2	Domain	64.8	4.6e-18	RpoS-2		Acidithiobacillus sp. AMD	QFG78906.1	PF03979.15	Sigma70_r1_1	Family	99.7	7.1e-29	RpoD
A. ferrooxidans IO-2C	RBM01455.1	PF04545.17	Sigma70_r4	Domain	60.2	1e-16	RpoS-2		Acidithiobacillus sp. AMD	QFG78906.1	PF00140.21	Sigma70_r1_2	Family	50.5	1.5e-13	RpoD
Acidithiobacillus sp. AMD	QFG78911.1	PF04542.15	Sigma70_r2	Domain	64.8	4.6e-18	RpoS-2		Acidithiobacillus sp. AMD	QFG78906.1	PF04539.17	Sigma70_r3	Family	105.5	1.2e-30	RpoD
Acidithiobacillus sp. AMD	QFG78911.1	PF04545.17	Sigma70_r4	Domain	60.2	1e-16	RpoS-2		A. ferridurans JCM18981	BBF64188.1	PF03979.15	Sigma70_r1_1	Family	99.7	7.1e-29	RpoD
A. ferridurans JCM18981	BBF64193.1	PF04542.15	Sigma70_r2	Domain	64.8	4.6e-18	RpoS-2		A. ferridurans JCM18981	BBF64188.1	PF00140.21	Sigma70_r1_2	Family	50.5	1.5e-13	RpoD
A. ferridurans JCM18981	BBF64193.1	PF04545.17	Sigma70_r4	Domain	60.2	1e-16	RpoS-2		A. ferridurans JCM18981	BBF64188.1	PF04539.17	Sigma70_r3	Family	105.5	1.2e-30	RpoD
A. caldus S1	OFC61006.1	PF04546.14	Sigma70_ner	Domain	185.1	1.4e-54	RpoD		A. caldus S1	OFC54616.1	PF00140.21	Sigma70_r1_2	Family	49.6	2.9e-13	RpoS-3
A. caldus S1	OFC61006.1	PF04542.15	Sigma70_r2	Domain	76.3	1.2e-21	RpoD		A. caldus S1	OFC54616.1	PF04539.17	Sigma70_r3	Family	57.7	9.1e-16	RpoS-3
A. caldus S1	OFC61006.1	PF04545.17	Sigma70_r4	Domain	65.1	3.1e-18	RpoD		A. caldus ATCC51756	AIA54224.1	PF00140.21	Sigma70_r1_2	Family	49.6	2.9e-13	RpoS-3
A. caldus ATCC51756	AIA55957.1	PF04546.14	Sigma70_ner	Domain	185.1	1.4e-54	RpoD		A. caldus ATCC51756	AIA54224.1	PF04539.17	Sigma70_r3	Family	57.7	9.1e-16	RpoS-3
A. caldus ATCC51756	AIA55957.1	PF04542.15	Sigma70_r2	Domain	76.3	1.2e-21	RpoD		A. caldus MTH-04	AUW31752.1	PF00140.21	Sigma70_r1_2	Family	49.6	2.9e-13	RpoS-3
A. caldus ATCC51756	AIA55957.1	PF04545.17	Sigma70_r4	Domain	65.1	3.1e-18	RpoD		A. caldus MTH-04	AUW31752.1	PF04539.17	Sigma70_r3	Family	57.7	9.1e-16	RpoS-3
A. caldus MTH-04	AUW33318.1	PF04546.14	Sigma70_ner	Domain	185.1	1.4e-54	RpoD		A. caldus SM-1	AEK56958.1	PF00140.21	Sigma70_r1_2	Family	49.6	2.9e-13	RpoS-3
A. caldus MTH-04	AUW33318.1	PF04542.15	Sigma70_r2	Domain	76.3	1.2e-21	RpoD		A. caldus SM-1	AEK56958.1	PF04539.17	Sigma70_r3	Family	57.7	9.1e-16	RpoS-3
A. caldus MTH-04	AUW33318.1	PF04545.17	Sigma70_r4	Domain	65.1	3.1e-18	RpoD		A. caldus ZJ	OFC40214.1	PF00140.21	Sigma70_r1_2	Family	49.6	2.9e-13	RpoS-3
A. caldus SM-1	AEK58909.1	PF04546.14	Sigma70_ner	Domain	185.2	1.3e-54	RpoD		A. caldus ZJ	OFC40214.1	PF04539.17	Sigma70_r3	Family	57.7	9.1e-16	RpoS-3
A. caldus SM-1	AEK58909.1	PF04542.15	Sigma70_r2	Domain	76.3	1.1e-21	RpoD		A. caldus DX	OFC37395.1	PF00140.21	Sigma70_r1_2	Family	49.6	2.9e-13	RpoS-3
A. caldus SM-1	AEK58909.1	PF04545.17	Sigma70_r4	Domain	65.1	2.9e-18	RpoD		A. caldus DX	OFC37395.1	PF04539.17	Sigma70_r3	Family	57.7	9.1e-16	RpoS-3
A. caldus ZJ	OFC35647.1	PF04546.14	Sigma70_ner	Domain	185.1	1.4e-54	RpoD		A. caldus ZBY	OFC37239.1	PF00140.21	Sigma70_r1_2	Family	49.6	2.9e-13	RpoS-3
A. caldus ZJ	OFC35647.1	PF04542.15	Sigma70_r2	Domain	76.3	1.2e-21	RpoD		A. caldus ZBY	OFC37239.1	PF04539.17	Sigma70_r3	Family	57.7	9.1e-16	RpoS-3
A. caldus ZJ	OFC35647.1	PF04545.17	Sigma70_r4	Domain	65.1	3.1e-18	RpoD		Acidithiobacillus sp. SH	PKY10539.1	PF00140.21	Sigma70_r1_2	Family	49.6	2.8e-13	RpoS-3
A. caldus DX	OFC34155.1	PF04546.14	Sigma70_ner	Domain	185.1	1.4e-54	RpoD		Acidithiobacillus sp. SH	PKY10539.1	PF04539.17	Sigma70_r3	Family	62.1	4e-17	RpoS-3
A. caldus DX	OFC34155.1	PF04542.15	Sigma70_r2	Domain	76.3	1.2e-21	RpoD		Acidithiobacillus sp. HP-2	MBE7569552.1	PF00140.21	Sigma70_r1_2	Family	49.8	2.4e-13	RpoS-3
A. caldus DX	OFC34155.1	PF04545.17	Sigma70_r4	Domain	65.1	3.1e-18	RpoD		Acidithiobacillus sp. HP-2	MBE7569552.1	PF04539.17	Sigma70_r3	Family	57.7	9.2e-16	RpoS-3
A. caldus ZBY	OFC35123.1	PF04546.14	Sigma70_ner	Domain	185.1	1.4e-54	RpoD		Acidithiobacillus sp. HP-6	MBE7563783.1	PF00140.21	Sigma70_r1_2	Family	49.8	2.4e-13	RpoS-3
A. caldus ZBY	OFC35123.1	PF04542.15	Sigma70_r2	Domain	76.3	1.2e-21	RpoD		Acidithiobacillus sp. HP-6	MBE7563783.1	PF04539.17	Sigma70_r3	Family	57.7	9.2e-16	RpoS-3
A. caldus ZBY	OFC35123.1	PF04545.17	Sigma70_r4	Domain	65.1	3.1e-18	RpoD		A. albertensis DSM14366	Aa_03148	PF00140.21	Sigma70_r1_2	Family	49.8	2.4e-13	RpoS-3
Acidithiobacillus sp. CJ-2	RNF59912.1	PF04546.14	Sigma70_ner	Domain	180.7	3.3e-53	RpoD		A. albertensis DSM14366	Aa_03148	PF04539.17	Sigma70_r3	Family	56.3	2.6e-15	RpoS-3
Acidithiobacillus sp. CJ-2	RNF59912.1	PF04542.15	Sigma70_r2	Domain	76.7	8.6e-22	RpoD		A. thiooxidans ATCC 19377	QFX97360.1	PF00140.21	Sigma70_r1_2	Family	49.8	2.4e-13	RpoS-3
Acidithiobacillus sp. SH	PKY10724.1	PF04546.14	Sigma70_ner	Domain	191.0	2.3e-56	RpoD		A. thiooxidans ATCC 19377	QFX97360.1	PF04539.17	Sigma70_r3	Family	56.3	2.6e-15	RpoS-3
Acidithiobacillus sp. SH	PKY10724.1	PF04542.15	Sigma70_r2	Domain	76.3	1.2e-21	RpoD		Acidithiobacillus sp. HP-11	MBE7565808.1	PF00140.21	Sigma70_r1_2	Family	49.8	2.4e-13	RpoS-3
Acidithiobacillus sp. SH	PKY10724.1	PF04545.17	Sigma70_r4	Domain	63.2	1.1e-17	RpoD		Acidithiobacillus sp. HP-11	MBE7565808.1	PF04539.17	Sigma70_r3	Family	56.3	2.6e-15	RpoS-3
Acidithiobacillus sp. HP-2	MBE7568869.1	PF04546.14	Sigma70_ner	Domain	187.4	2.9e-55	RpoD		A. thiooxidans CLST	ACLS_03553	PF00140.21	Sigma70_r1_2	Family	49.8	2.4e-13	RpoS-3
Acidithiobacillus sp. HP-2	MBE7568869.1	PF04542.15	Sigma70_r2	Domain	76.3	1.2e-21	RpoD		A. thiooxidans CLST	ACLS_03553	PF04539.17	Sigma70_r3	Family	56.3	2.6e-15	RpoS-3
Acidithiobacillus sp. HP-2	MBE7568869.1	PF04545.17	Sigma70_r4	Domain	63.2	1.1e-17	RpoD		A. thiooxidans licanantay	ALIC_01707	PF00140.21	Sigma70_r1_2	Family	49.8	2.4e-13	RpoS-3
Acidithiobacillus sp. HP-6	MBE7563040.1	PF04546.14	Sigma70_ner	Domain	187.4	2.9e-55	RpoD		A. thiooxidans licanantay	ALIC_01707	PF04539.17	Sigma70_r3	Family	56.3	2.6e-15	RpoS-3
Acidithiobacillus sp. HP-6	MBE7563040.1	PF04542.15	Sigma70_r2	Domain	76.3	1.2e-21	RpoD		A. thiooxidans DXS-W	OCX74642.1	PF00140.21	Sigma70_r1_2	Family	49.8	2.4e-13	RpoS-3
Acidithiobacillus sp. HP-6	MBE7563040.1	PF04545.17	Sigma70_r4	Domain	63.2	1.1e-17	RpoD		A. thiooxidans DXS-W	OCX74642.1	PF04539.17	Sigma70_r3	Family	56.3	2.6e-15	RpoS-3
A. albertensis DSM14366	Aa_01660	PF04546.14	Sigma70_ner	Domain	189.5	6.7e-56	RpoD		A. thiooxidans GD1-3	OCX84638.1	PF00140.21	Sigma70_r1_2	Family	49.8	2.4e-13	RpoS-3
A. albertensis DSM14366	Aa_01660	PF04542.15	Sigma70_r2	Domain	76.3	1.2e-21	RpoD		A. thiooxidans GD1-3	OCX84638.1	PF04539.17	Sigma70_r3	Family	56.3	2.6e-15	RpoS-3
A. albertensis DSM14366	Aa_01660	PF04545.17	Sigma70_r4	Domain	63.2	1.1e-17	RpoD		A. thiooxidans A01	A01_03137	PF00140.21	Sigma70_r1_2	Family	49.8	2.4e-13	RpoS-3
A. thiooxidans ATCC 19377	QFX95409.1	PF04546.14	Sigma70_ner	Domain	189.0	9.4e-56	RpoD		A. thiooxidans A01	A01_03137	PF04539.17	Sigma70_r3	Family	56.3	2.6e-15	RpoS-3
A. thiooxidans ATCC 19377	QFX95409.1	PF04542.15	Sigma70_r2	Domain	76.3	1.2e-21	RpoD		A. thiooxidans A02	OCX76330.1	PF00140.21	Sigma70_r1_2	Family	49.8	2.4e-13	RpoS-3
A. thiooxidans ATCC 19377	QFX95409.1	PF04545.17	Sigma70_r4	Domain	63.2	1.1e-17	RpoD		A. thiooxidans A02	OCX76330.1	PF04539.17	Sigma70_r3	Family	56.3	2.6e-15	RpoS-3
Acidithiobacillus sp. HP-11	MBE7566040.1	PF04546.14	Sigma70_ner	Domain	189.5	6.7e-56	RpoD		A. thiooxidans JYC-17	OCX87972.1	PF00140.21	Sigma70_r1_2	Family	49.8	2.4e-13	RpoS-3
Acidithiobacillus sp. HP-11	MBE7566040.1	PF04542.15	Sigma70_r2	Domain	76.3	1.2e-21	RpoD		A. thiooxidans JYC-17	OCX87972.1	PF04539.17	Sigma70_r3	Family	56.3	2.6e-15	RpoS-3
Acidithiobacillus sp. HP-11	MBE7566040.1	PF04545.17	Sigma70_r4	Domain	63.2	1.1e-17	RpoD		A. thiooxidans DMC	OCX83302.1	PF00140.21	Sigma70_r1_2	Family	49.8	2.4e-13	RpoS-3
A. thiooxidans CLST	ACLS_03144	PF04546.14	Sigma70_ner	Domain	189.0	9.4e-56	RpoD		A. thiooxidans DMC	OCX83302.1	PF04539.17	Sigma70_r3	Family	56.3	2.6e-15	RpoS-3
A. thiooxidans CLST	ACLS_03144	PF04542.15	Sigma70_r2	Domain	76.3	1.2e-21	RpoD		A. thiooxidans BY-02	OCX77097.1	PF00140.21	Sigma70_r1_2	Family	49.8	2.4e-13	RpoS-3
A. thiooxidans CLST	ACLS_03144	PF04545.17	Sigma70_r4	Domain	63.2	1.1e-17	RpoD		A. thiooxidans BY-02	OCX77097.1	PF04539.17	Sigma70_r3	Family	56.3	2.6e-15	RpoS-3
A. thiooxidans licanantay	ALIC_02512	PF04546.14	Sigma70_ner	Domain	189.0	9.4e-56	RpoD		A. thiooxidans ZBY	OFC43745.1	PF00140.21	Sigma70_r1_2	Family	49.8	2.4e-13	RpoS-3
A. thiooxidans licanantay	ALIC_02512	PF04542.15	Sigma70_r2	Domain	76.3	1.2e-21	RpoD		A. thiooxidans ZBY	OFC43745.1	PF04539.17	Sigma70_r3	Family	56.3	2.6e-15	RpoS-3
A. thiooxidans licanantay	ALIC_02512	PF04545.17	Sigma70_r4	Domain	63.2	1.1e-17	RpoD		A. ferrianus MG	NDU41252.1	PF00140.21	Sigma70_r1_2	Family	53.7	1.5e-14	RpoS-3
A. thiooxidans DXS-W	OCX68061.1	PF04546.14	Sigma70_ner	Domain	189.5	6.7e-56	RpoD		A. ferrianus MG	NDU41252.1	PF04539.17	Sigma70_r3	Family	63.8	1.2e-17	RpoS-3
A. thiooxidans DXS-W	OCX68061.1	PF04542.15	Sigma70_r2	Domain	76.3	1.2e-21	RpoD		A. ferrooxidans BY0502	OAP91329.1	PF00140.21	Sigma70_r1_2	Family	53.3	1.9e-14	RpoS-3
A. thiooxidans DXS-W	OCX68061.1	PF04545.17	Sigma70_r4	Domain	63.2	1.1e-17	RpoD		A. ferrooxidans BY0502	OAP91329.1	PF04539.17	Sigma70_r3	Family	67.0	1.2e-18	RpoS-3
A. thiooxidans GD1-3	OCX78442.1	PF04546.14	Sigma70_ner	Domain	189.5	6.7e-56	RpoD		A. ferrivorans SS3	AEM47044.1	PF00140.21	Sigma70_r1_2	Family	55.5	4.2e-15	RpoS-3
A. thiooxidans GD1-3	OCX78442.1	PF04542.15	Sigma70_r2	Domain	76.3	1.2e-21	RpoD		A. ferrivorans SS3	AEM47044.1	PF04539.17	Sigma70_r3	Family	62.8	2.5e-17	RpoS-3
A. thiooxidans GD1-3	OCX78442.1	PF04545.17	Sigma70_r4	Domain	63.2	1.1e-17	RpoD		A. ferrivorans PQ33	OFA15853.1	PF00140.21	Sigma70_r1_2	Family	55.5	4.2e-15	RpoS-3
A. thiooxidans A01	A01_02406	PF04546.14	Sigma70_ner	Domain	189.5	6.7e-56	RpoD		A. ferrivorans PQ33	OFA15853.1	PF04539.17	Sigma70_r3	Family	62.8	2.5e-17	RpoS-3
A. thiooxidans A01	A01_02406	PF04542.15	Sigma70_r2	Domain	76.3	1.2e-21	RpoD		A. ferrivorans CF27	SMH67301.1	PF00140.21	Sigma70_r1_2	Family	55.5	4.2e-15	RpoS-3
A. thiooxidans A01	A01_02406	PF04545.17	Sigma70_r4	Domain	63.2	1.1e-17	RpoD		A. ferrivorans CF27	SMH67301.1	PF04539.17	Sigma70_r3	Family	59.8	2.1e-16	RpoS-3
A. thiooxidans A02	OCX77221.1	PF04546.14	Sigma70_ner	Domain	189.5	6.7e-56	RpoD		A. ferrivorans XJFY6S-08	QQD72158.1	PF00140.21	Sigma70_r1_2	Family	55.5	4.2e-15	RpoS-3
A. thiooxidans A02	OCX77221.1	PF04542.15	Sigma70_r2	Domain	76.3	1.2e-21	RpoD		A. ferrivorans XJFY6S-08	QQD72158.1	PF04539.17	Sigma70_r3	Family	59.8	2.1e-16	RpoS-3
A. thiooxidans A02	OCX77221.1	PF04545.17	Sigma70_r4	Domain	63.2	1.1e-17	RpoD		A. ferrivorans YL15	OCB02532.1	PF00140.21	Sigma70_r1_2	Family	55.5	4.2e-15	RpoS-3
A. thiooxidans JYC-17	OCX89501.1	PF04546.14	Sigma70_ner	Domain	189.5	6.7e-56	RpoD		A. ferrivorans YL15	OCB02532.1	PF04539.17	Sigma70_r3	Family	59.8	2.1e-16	RpoS-3
A. thiooxidans JYC-17	OCX89501.1	PF04542.15	Sigma70_r2	Domain	76.3	1.2e-21	RpoD		A. ferrooxidans BY-3	MIGLDELJ_01408	PF00140.21	Sigma70_r1_2	Family	49.6	2.9e-13	RpoS-3
A. thiooxidans JYC-17	OCX89501.1	PF04545.17	Sigma70_r4	Domain	63.2	1.1e-17	RpoD		A. ferrooxidans BY-3	MIGLDELJ_01408	PF04539.17	Sigma70_r3	Family	68.6	3.7e-19	RpoS-3
A. thiooxidans DMC	OCX84591.1	PF04546.14	Sigma70_ner	Domain	189.5	6.7e-56	RpoD		A. ferrooxidans ATCC53993	ACH82884.1	PF00140.21	Sigma70_r1_2	Family	45.9	4.2e-12	RpoS-3
A. thiooxidans DMC	OCX84591.1	PF04542.15	Sigma70_r2	Domain	76.3	1.2e-21	RpoD		A. ferrooxidans ATCC53993	ACH82884.1	PF04539.17	Sigma70_r3	Family	69.1	2.5e-19	RpoS-3
A. thiooxidans DMC	OCX84591.1	PF04545.17	Sigma70_r4	Domain	63.2	1.1e-17	RpoD		A. ferrooxidans ATCC23270	ACK79486.1	PF00140.21	Sigma70_r1_2	Family	45.9	4.2e-12	RpoS-3
A. thiooxidans BY-02	OCX79844.1	PF04546.14	Sigma70_ner	Domain	189.5	6.7e-56	RpoD		A. ferrooxidans ATCC23270	ACK79486.1	PF04539.17	Sigma70_r3	Family	69.1	2.5e-19	RpoS-3
A. thiooxidans BY-02	OCX79844.1	PF04542.15	Sigma70_r2	Domain	76.3	1.2e-21	RpoD		A. ferrooxidans Hel18	AHEL_00296	PF00140.21	Sigma70_r1_2	Family	45.9	4.2e-12	RpoS-3
A. thiooxidans BY-02	OCX79844.1	PF04545.17	Sigma70_r4	Domain	63.2	1.1e-17	RpoD		A. ferrooxidans Hel18	AHEL_00296	PF04539.17	Sigma70_r3	Family	69.1	2.5e-19	RpoS-3
A. thiooxidans ZBY	OFC48973.1	PF04546.14	Sigma70_ner	Domain	189.5	6.7e-56	RpoD		A. ferrooxidans YQH-1	AYQH_01528	PF00140.21	Sigma70_r1_2	Family	45.9	4.2e-12	RpoS-3
A. thiooxidans ZBY	OFC48973.1	PF04542.15	Sigma70_r2	Domain	76.3	1.2e-21	RpoD		A. ferrooxidans YQH-1	AYQH_01528	PF04539.17	Sigma70_r3	Family	69.1	2.5e-19	RpoS-3
A. thiooxidans ZBY	OFC48973.1	PF04545.17	Sigma70_r4	Domain	63.2	1.1e-17	RpoD		A. ferrooxidans CCM4253	PZD82538.1	PF00140.21	Sigma70_r1_2	Family	45.9	4.2e-12	RpoS-3
A. ferrianus MG	NDU43321.1	PF04546.14	Sigma70_ner	Domain	179.5	7.5e-53	RpoD		A. ferrooxidans CCM4253	PZD82538.1	PF04539.17	Sigma70_r3	Family	69.1	2.5e-19	RpoS-3
A. ferrianus MG	NDU43321.1	PF04542.15	Sigma70_r2	Domain	76.3	1.2e-21	RpoD		A. ferrooxidans YNTRS-40	QLK41185.1	PF00140.21	Sigma70_r1_2	Family	45.9	4.2e-12	RpoS-3
A. ferrianus MG	NDU43321.1	PF04545.17	Sigma70_r4	Domain	64.8	3.7e-18	RpoD		A. ferrooxidans YNTRS-40	QLK41185.1	PF04539.17	Sigma70_r3	Family	69.1	2.5e-19	RpoS-3
A. ferrooxidans BY0502	OAP91549.1	PF04546.14	Sigma70_ner	Domain	178.5	1.6e-52	RpoD		A. ferrooxidans RVS1	RRN87659.1	PF00140.21	Sigma70_r1_2	Family	45.9	4.2e-12	RpoS-3
A. ferrooxidans BY0502	OAP91549.1	PF04542.15	Sigma70_r2	Domain	76.3	1.2e-21	RpoD		A. ferrooxidans RVS1	RRN87659.1	PF04539.17	Sigma70_r3	Family	69.1	2.5e-19	RpoS-3
A. ferrooxidans BY0502	OAP91549.1	PF04545.17	Sigma70_r4	Domain	63.2	1.1e-17	RpoD		A. ferrooxidans IO-2C	RBM00339.1	PF00140.21	Sigma70_r1_2	Family	51.8	5.8e-14	RpoS-3
A. ferrivorans SS3	AEM48478.1	PF04546.14	Sigma70_ner	Domain	179.9	5.7e-53	RpoD		A. ferrooxidans IO-2C	RBM00339.1	PF04539.17	Sigma70_r3	Family	67.3	9.8e-19	RpoS-3
A. ferrivorans SS3	AEM48478.1	PF04542.15	Sigma70_r2	Domain	76.3	1.2e-21	RpoD		Acidithiobacillus sp. AMD	QFG77661.1	PF00140.21	Sigma70_r1_2	Family	51.8	5.8e-14	RpoS-3
A. ferrivorans SS3	AEM48478.1	PF04545.17	Sigma70_r4	Domain	63.2	1.1e-17	RpoD		Acidithiobacillus sp. AMD	QFG77661.1	PF04539.17	Sigma70_r3	Family	67.3	9.8e-19	RpoS-3
A. ferrivorans PQ33	OFA16329.1	PF04546.14	Sigma70_ner	Domain	179.9	5.7e-53	RpoD		A. ferridurans JCM18981	BBF65488.1	PF00140.21	Sigma70_r1_2	Family	51.8	5.8e-14	RpoS-3
A. ferrivorans PQ33	OFA16329.1	PF04542.15	Sigma70_r2	Domain	76.3	1.2e-21	RpoD		A. ferridurans JCM18981	BBF65488.1	PF04539.17	Sigma70_r3	Family	67.3	9.8e-19	RpoS-3
A. ferrivorans PQ33	OFA16329.1	PF04545.17	Sigma70_r4	Domain	63.2	1.1e-17	RpoD		Acidithiobacillus sp. HP-2	MBE7569745.1	PF00140.21	Sigma70_r1_2	Family	56.4	2.1e-15	Sigma70_group-3
A. ferrivorans CF27	SMH65443.1	PF04546.14	Sigma70_ner	Domain	178.9	1.2e-52	RpoD		Acidithiobacillus sp. HP-2	MBE7569745.1	PF04539.17	Sigma70_r3	Family	38.0	1.4e-09	Sigma70_group-3
A. ferrivorans CF27	SMH65443.1	PF04542.15	Sigma70_r2	Domain	76.3	1.2e-21	RpoD		Acidithiobacillus sp. HP-6	MBE7564384.1	PF00140.21	Sigma70_r1_2	Family	56.4	2.1e-15	Sigma70_group-3
A. ferrivorans CF27	SMH65443.1	PF04545.17	Sigma70_r4	Domain	63.2	1.1e-17	RpoD		Acidithiobacillus sp. HP-6	MBE7564384.1	PF04539.17	Sigma70_r3	Family	38.0	1.4e-09	Sigma70_group-3
A. ferrivorans XJFY6S-08	QQD73544.1	PF04546.14	Sigma70_ner	Domain	179.9	5.7e-53	RpoD		A. thiooxidans ATCC 19377	QFX97436.1	PF00140.21	Sigma70_r1_2	Family	21.5	0.00017	RpoH
A. ferrivorans XJFY6S-08	QQD73544.1	PF04542.15	Sigma70_r2	Domain	76.3	1.2e-21	RpoD		Acidithiobacillus sp. HP-11	MBE7567393.1	PF00140.21	Sigma70_r1_2	Family	21.5	0.00017	RpoH
A. ferrivorans XJFY6S-08	QQD73544.1	PF04545.17	Sigma70_r4	Domain	63.2	1.1e-17	RpoD		A. thiooxidans CLST	ACLS_03664	PF00140.21	Sigma70_r1_2	Family	21.5	0.00017	RpoH
A. ferrivorans YL15	OCB02942.1	PF04546.14	Sigma70_ner	Domain	179.9	5.7e-53	RpoD		A. thiooxidans licanantay	ALIC_00905	PF00140.21	Sigma70_r1_2	Family	21.5	0.00017	RpoH
A. ferrivorans YL15	OCB02942.1	PF04542.15	Sigma70_r2	Domain	76.3	1.2e-21	RpoD		A. thiooxidans DXS-W	OCX75406.1	PF00140.21	Sigma70_r1_2	Family	21.5	0.00017	RpoH
A. ferrivorans YL15	OCB02942.1	PF04545.17	Sigma70_r4	Domain	63.2	1.1e-17	RpoD		A. thiooxidans GD1-3	OCX88009.1	PF00140.21	Sigma70_r1_2	Family	21.5	0.00017	RpoH
A. ferrooxidans BY-3	MIGLDELJ_03519	PF04546.14	Sigma70_ner	Domain	183.5	4.6e-54	RpoD		A. thiooxidans A01	A01_00755	PF00140.21	Sigma70_r1_2	Family	21.5	0.00017	RpoH
A. ferrooxidans BY-3	MIGLDELJ_03519	PF04542.15	Sigma70_r2	Domain	76.3	1.2e-21	RpoD		A. thiooxidans A02	OCX76792.1	PF00140.21	Sigma70_r1_2	Family	21.5	0.00017	RpoH
A. ferrooxidans BY-3	MIGLDELJ_03519	PF04545.17	Sigma70_r4	Domain	63.2	1.1e-17	RpoD		A. thiooxidans JYC-17	OCX89721.1	PF00140.21	Sigma70_r1_2	Family	21.5	0.00017	RpoH
A. ferrooxidans ATCC53993	ACH84187.1	PF04546.14	Sigma70_ner	Domain	181.0	2.6e-53	RpoD		A. thiooxidans DMC	OCX84751.1	PF00140.21	Sigma70_r1_2	Family	21.5	0.00017	RpoH
A. ferrooxidans ATCC53993	ACH84187.1	PF04542.15	Sigma70_r2	Domain	76.3	1.2e-21	RpoD		A. thiooxidans BY-02	OCX79669.1	PF00140.21	Sigma70_r1_2	Family	21.5	0.00017	RpoH
A. ferrooxidans ATCC53993	ACH84187.1	PF04545.17	Sigma70_r4	Domain	63.2	1.1e-17	RpoD		A. thiooxidans ZBY	OFC42973.1	PF00140.21	Sigma70_r1_2	Family	21.5	0.00017	RpoH
A. ferrooxidans ATCC23270	ACK78773.1	PF04546.14	Sigma70_ner	Domain	181.1	2.5e-53	RpoD		A. ferrooxidans BY0502	OAP91042.1	PF00140.21	Sigma70_r1_2	Family	22.8	6.8e-05	RpoH
A. ferrooxidans ATCC23270	ACK78773.1	PF04542.15	Sigma70_r2	Domain	76.3	1.2e-21	RpoD		A. ferrivorans SS3	AEM46765.1	PF00140.21	Sigma70_r1_2	Family	22.8	6.8e-05	RpoH
A. ferrooxidans ATCC23270	ACK78773.1	PF04545.17	Sigma70_r4	Domain	63.2	1.1e-17	RpoD		A. ferrivorans PQ33	OFA16427.1	PF00140.21	Sigma70_r1_2	Family	22.8	6.8e-05	RpoH
A. ferrooxidans Hel18	AHEL_00810	PF04546.14	Sigma70_ner	Domain	181.0	2.6e-53	RpoD		A. ferrivorans XJFY6S-08	QQD72335.1	PF00140.21	Sigma70_r1_2	Family	22.8	6.8e-05	RpoH
A. ferrooxidans Hel18	AHEL_00810	PF04542.15	Sigma70_r2	Domain	76.3	1.2e-21	RpoD		A. ferrooxidans BY-3	MIGLDELJ_01992	PF00140.21	Sigma70_r1_2	Family	22.2	0.0001	RpoH
A. ferrooxidans Hel18	AHEL_00810	PF04545.17	Sigma70_r4	Domain	63.2	1.1e-17	RpoD		A. ferrooxidans ATCC53993	ACH84571.1	PF00140.21	Sigma70_r1_2	Family	22.2	0.0001	RpoH
A. ferrooxidans YQH-1	AYQH_01800	PF04546.14	Sigma70_ner	Domain	181.0	2.6e-53	RpoD		A. ferrooxidans ATCC23270	ACK80451.1	PF00140.21	Sigma70_r1_2	Family	22.2	0.0001	RpoH
A. ferrooxidans YQH-1	AYQH_01800	PF04542.15	Sigma70_r2	Domain	76.3	1.2e-21	RpoD		A. ferrooxidans Hel18	AHEL_01206	PF00140.21	Sigma70_r1_2	Family	22.2	0.0001	RpoH
A. ferrooxidans YQH-1	AYQH_01800	PF04545.17	Sigma70_r4	Domain	63.2	1.1e-17	RpoD		A. ferrooxidans YQH-1	AYQH_02945	PF00140.21	Sigma70_r1_2	Family	22.2	0.0001	RpoH
A. ferrooxidans CCM4253	PZD80064.1	PF04546.14	Sigma70_ner	Domain	181.0	2.6e-53	RpoD		A. ferrooxidans CCM4253	PZD80768.1	PF00140.21	Sigma70_r1_2	Family	22.2	0.0001	RpoH
A. ferrooxidans CCM4253	PZD80064.1	PF04542.15	Sigma70_r2	Domain	76.3	1.2e-21	RpoD		A. ferrooxidans YNTRS-40	QLK43068.1	PF00140.21	Sigma70_r1_2	Family	22.2	0.0001	RpoH
A. ferrooxidans CCM4253	PZD80064.1	PF04545.17	Sigma70_r4	Domain	63.2	1.1e-17	RpoD		A. ferrooxidans RVS1	RRN81854.1	PF00140.21	Sigma70_r1_2	Family	22.2	0.0001	RpoH
A. ferrooxidans YNTRS-40	QLK42549.1	PF04546.14	Sigma70_ner	Domain	181.0	2.6e-53	RpoD		A. ferrooxidans IO-2C	RBM02111.1	PF00140.21	Sigma70_r1_2	Family	22.2	0.0001	RpoH
A. ferrooxidans YNTRS-40	QLK42549.1	PF04542.15	Sigma70_r2	Domain	76.3	1.2e-21	RpoD		Acidithiobacillus sp. AMD	QFG79402.1	PF00140.21	Sigma70_r1_2	Family	22.2	0.0001	RpoH
A. ferrooxidans YNTRS-40	QLK42549.1	PF04545.17	Sigma70_r4	Domain	63.2	1.1e-17	RpoD		A. ferridurans JCM18981	BBF64484.1	PF00140.21	Sigma70_r1_2	Family	22.2	0.0001	RpoH
A. ferrooxidans RVS1	RRN82721.1	PF04546.14	Sigma70_ner	Domain	181.0	2.6e-53	RpoD		A. caldus S1	OFC61583.1	PF04539.17	Sigma70_r3	Family	42.5	5.2e-11	FliA
A. ferrooxidans RVS1	RRN82721.1	PF04542.15	Sigma70_r2	Domain	76.3	1.2e-21	RpoD		A. caldus ATCC51756	AIA55137.1	PF04539.17	Sigma70_r3	Family	42.5	5.2e-11	FliA
A. ferrooxidans RVS1	RRN82721.1	PF04545.17	Sigma70_r4	Domain	63.2	1.1e-17	RpoD		A. caldus MTH-04	AUW32790.1	PF04539.17	Sigma70_r3	Family	42.5	5.2e-11	FliA
A. ferrooxidans IO-2C	RBM01459.1	PF04546.14	Sigma70_ner	Domain	186.3	6.2e-55	RpoD		A. caldus SM-1	AEK58149.1	PF04539.17	Sigma70_r3	Family	42.5	5.2e-11	FliA
A. ferrooxidans IO-2C	RBM01459.1	PF04542.15	Sigma70_r2	Domain	76.3	1.2e-21	RpoD		A. caldus ZJ	OFC38830.1	PF04539.17	Sigma70_r3	Family	42.5	5.2e-11	FliA
A. ferrooxidans IO-2C	RBM01459.1	PF04545.17	Sigma70_r4	Domain	63.2	1.1e-17	RpoD		A. caldus DX	OFC37101.1	PF04539.17	Sigma70_r3	Family	42.5	5.2e-11	FliA
Acidithiobacillus sp. AMD	QFG78906.1	PF04546.14	Sigma70_ner	Domain	186.3	6.2e-55	RpoD		A. caldus ZBY	OFC37072.1	PF04539.17	Sigma70_r3	Family	42.5	5.2e-11	FliA
Acidithiobacillus sp. AMD	QFG78906.1	PF04542.15	Sigma70_r2	Domain	76.3	1.2e-21	RpoD		Acidithiobacillus sp. CJ-2	RNF59459.1	PF04539.17	Sigma70_r3	Family	32.0	1e-07	FliA
Acidithiobacillus sp. AMD	QFG78906.1	PF04545.17	Sigma70_r4	Domain	63.2	1.1e-17	RpoD		Acidithiobacillus sp. SH	PKY11270.1	PF04539.17	Sigma70_r3	Family	35.9	6e-09	FliA
A. ferridurans JCM18981	BBF64188.1	PF04546.14	Sigma70_ner	Domain	186.3	6.2e-55	RpoD		Acidithiobacillus sp. HP-2	MBE7568184.1	PF04539.17	Sigma70_r3	Family	38.4	9.9e-10	FliA
A. ferridurans JCM18981	BBF64188.1	PF04542.15	Sigma70_r2	Domain	76.3	1.2e-21	RpoD		Acidithiobacillus sp. HP-6	MBE7562891.1	PF04539.17	Sigma70_r3	Family	38.4	9.9e-10	FliA
A. ferridurans JCM18981	BBF64188.1	PF04545.17	Sigma70_r4	Domain	63.2	1.1e-17	RpoD		A. albertensis DSM14366	Aa_01961	PF04539.17	Sigma70_r3	Family	39.4	4.7e-10	FliA
A. caldus S1	OFC54616.1	PF04542.15	Sigma70_r2	Domain	74.2	5.3e-21	RpoS-3		A. thiooxidans ATCC 19377	QFX95636.1	PF04539.17	Sigma70_r3	Family	39.1	5.9e-10	FliA
A. caldus S1	OFC54616.1	PF04545.17	Sigma70_r4	Domain	60.6	7.6e-17	RpoS-3		Acidithiobacillus sp. HP-11	MBE7565513.1	PF04539.17	Sigma70_r3	Family	39.0	6.5e-10	FliA
A. caldus ATCC51756	AIA54224.1	PF04542.15	Sigma70_r2	Domain	74.2	5.3e-21	RpoS-3		A. thiooxidans CLST	ACLS_03315	PF04539.17	Sigma70_r3	Family	39.0	6.5e-10	FliA
A. caldus ATCC51756	AIA54224.1	PF04545.17	Sigma70_r4	Domain	60.6	7.6e-17	RpoS-3		A. thiooxidans licanantay	ALIC_00732	PF04539.17	Sigma70_r3	Family	39.0	6.5e-10	FliA
A. caldus MTH-04	AUW31752.1	PF04542.15	Sigma70_r2	Domain	74.2	5.3e-21	RpoS-3		A. thiooxidans DXS-W	OCX69513.1	PF04539.17	Sigma70_r3	Family	39.0	6.5e-10	FliA
A. caldus MTH-04	AUW31752.1	PF04545.17	Sigma70_r4	Domain	60.6	7.6e-17	RpoS-3		A. thiooxidans GD1-3	OCX82001.1	PF04539.17	Sigma70_r3	Family	39.0	6.5e-10	FliA
A. caldus SM-1	AEK56958.1	PF04542.15	Sigma70_r2	Domain	74.2	5.3e-21	RpoS-3		A. thiooxidans A01	A01_00496	PF04539.17	Sigma70_r3	Family	39.0	6.5e-10	FliA
A. caldus SM-1	AEK56958.1	PF04545.17	Sigma70_r4	Domain	60.6	7.6e-17	RpoS-3		A. thiooxidans A02	OCX71134.1	PF04539.17	Sigma70_r3	Family	39.0	6.5e-10	FliA
A. caldus ZJ	OFC40214.1	PF04542.15	Sigma70_r2	Domain	74.2	5.3e-21	RpoS-3		A. thiooxidans JYC-17	OCX89382.1	PF04539.17	Sigma70_r3	Family	39.0	6.5e-10	FliA
A. caldus ZJ	OFC40214.1	PF04545.17	Sigma70_r4	Domain	60.6	7.6e-17	RpoS-3		A. thiooxidans DMC	OCX81085.1	PF04539.17	Sigma70_r3	Family	39.0	6.5e-10	FliA
A. caldus DX	OFC37395.1	PF04542.15	Sigma70_r2	Domain	74.2	5.3e-21	RpoS-3		A. thiooxidans ZBY	OFC40602.1	PF04539.17	Sigma70_r3	Family	39.0	6.5e-10	FliA
A. caldus DX	OFC37395.1	PF04545.17	Sigma70_r4	Domain	60.6	7.6e-17	RpoS-3		A. ferrianus MG	NDU43098.1	PF04539.17	Sigma70_r3	Family	32.2	8.6e-08	FliA
A. caldus ZBY	OFC37239.1	PF04542.15	Sigma70_r2	Domain	74.2	5.3e-21	RpoS-3		A. ferrooxidans BY-3	MIGLDELJ_00014	PF04539.17	Sigma70_r3	Family	34.1	2.2e-08	FliA
A. caldus ZBY	OFC37239.1	PF04545.17	Sigma70_r4	Domain	60.6	7.6e-17	RpoS-3		A. ferrooxidans DLC-5	ADLC_00232	PF04539.17	Sigma70_r3	Family	34.1	2.2e-08	FliA
Acidithiobacillus sp. SH	PKY10539.1	PF04542.15	Sigma70_r2	Domain	71.8	3.1e-20	RpoS-3		Acidithiobacillus sp. CJ-2	RNF72831.1	PF04539.17	Sigma70_r3	Family	56.3	2.5e-15	Sigma70_group-4
Acidithiobacillus sp. SH	PKY10539.1	PF04545.17	Sigma70_r4	Domain	56.2	1.8e-15	RpoS-3		Acidithiobacillus sp. CJ-2	RNF64387.1	PF00140.21	Sigma70_r1_2	Family	36.2	4.3e-09	Sigma70_group-5
Acidithiobacillus sp. HP-2	MBE7569552.1	PF04542.15	Sigma70_r2	Domain	71.9	2.8e-20	RpoS-3		Acidithiobacillus sp. CJ-2	RNF64387.1	PF04539.17	Sigma70_r3	Family	46.5	3e-12	Sigma70_group-5
Acidithiobacillus sp. HP-2	MBE7569552.1	PF04545.17	Sigma70_r4	Domain	56.0	2.1e-15	RpoS-3		A. ferrooxidans BY-3	MIGLDELJ_00640	PF00140.21	Sigma70_r1_2	Family	42.3	5.5e-11	Sigma70_group-5
Acidithiobacillus sp. HP-6	MBE7563783.1	PF04542.15	Sigma70_r2	Domain	71.9	2.8e-20	RpoS-3		A. ferrooxidans BY-3	MIGLDELJ_00640	PF04539.17	Sigma70_r3	Family	42.7	4.6e-11	Sigma70_group-5
Acidithiobacillus sp. HP-6	MBE7563783.1	PF04545.17	Sigma70_r4	Domain	56.0	2.1e-15	RpoS-3		A. ferrooxidans DLC-5	ADLC_03438	PF00140.21	Sigma70_r1_2	Family	42.3	5.5e-11	Sigma70_group-5
A. albertensis DSM14366	Aa_03148	PF04542.15	Sigma70_r2	Domain	71.9	2.8e-20	RpoS-3		A. ferrooxidans DLC-5	ADLC_03438	PF04539.17	Sigma70_r3	Family	42.7	4.6e-11	Sigma70_group-5
A. albertensis DSM14366	Aa_03148	PF04545.17	Sigma70_r4	Domain	56.8	1.2e-15	RpoS-3		A. thiooxidans ATCC 19377	QFX95868.1	PF00140.21	Sigma70_r1_2	Family	39.7	3.5e-10	RpoS-4
A. thiooxidans ATCC 19377	QFX97360.1	PF04542.15	Sigma70_r2	Domain	71.9	2.8e-20	RpoS-3		A. thiooxidans ATCC 19377	QFX95868.1	PF04539.17	Sigma70_r3	Family	55.7	4e-15	RpoS-4
A. thiooxidans ATCC 19377	QFX97360.1	PF04545.17	Sigma70_r4	Domain	56.8	1.2e-15	RpoS-3		A. thiooxidans A01	A01_04026	PF00140.21	Sigma70_r1_2	Family	41.8	7.9e-11	RpoS-4
Acidithiobacillus sp. HP-11	MBE7565808.1	PF04542.15	Sigma70_r2	Domain	71.9	2.8e-20	RpoS-3		A. thiooxidans A01	A01_04026	PF04539.17	Sigma70_r3	Family	50.8	1.3e-13	RpoS-4
Acidithiobacillus sp. HP-11	MBE7565808.1	PF04545.17	Sigma70_r4	Domain	56.8	1.2e-15	RpoS-3		A. thiooxidans ATCC 19377	QFX95890.1	PF00140.21	Sigma70_r1_2	Family	45.7	4.6e-12	RpoS-5
A. thiooxidans CLST	ACLS_03553	PF04542.15	Sigma70_r2	Domain	71.9	2.8e-20	RpoS-3		A. thiooxidans ATCC 19377	QFX95890.1	PF04539.17	Sigma70_r3	Family	47.9	1.1e-12	RpoS-5
A. thiooxidans CLST	ACLS_03553	PF04545.17	Sigma70_r4	Domain	56.8	1.2e-15	RpoS-3		A. thiooxidans DXS-W	OCX73096.1	PF00140.21	Sigma70_r1_2	Family	45.7	4.6e-12	RpoS-5
A. thiooxidans licanantay	ALIC_01707	PF04542.15	Sigma70_r2	Domain	71.9	2.8e-20	RpoS-3		A. thiooxidans DXS-W	OCX73096.1	PF04539.17	Sigma70_r3	Family	47.9	1.1e-12	RpoS-5
A. thiooxidans licanantay	ALIC_01707	PF04545.17	Sigma70_r4	Domain	56.8	1.2e-15	RpoS-3		A. thiooxidans GD1-3	OCX86015.1	PF00140.21	Sigma70_r1_2	Family	45.7	4.6e-12	RpoS-5
A. thiooxidans DXS-W	OCX74642.1	PF04542.15	Sigma70_r2	Domain	71.9	2.8e-20	RpoS-3		A. thiooxidans GD1-3	OCX86015.1	PF04539.17	Sigma70_r3	Family	47.9	1.1e-12	RpoS-5
A. thiooxidans DXS-W	OCX74642.1	PF04545.17	Sigma70_r4	Domain	56.8	1.2e-15	RpoS-3		A. ferrooxidans BY0502	OAP87751.1	PF00140.21	Sigma70_r1_2	Family	46.6	2.4e-12	RpoS-5
A. thiooxidans GD1-3	OCX84638.1	PF04542.15	Sigma70_r2	Domain	71.9	2.8e-20	RpoS-3		A. ferrooxidans BY0502	OAP87751.1	PF04539.17	Sigma70_r3	Family	41.2	1.3e-10	RpoS-5
A. thiooxidans GD1-3	OCX84638.1	PF04545.17	Sigma70_r4	Domain	56.8	1.2e-15	RpoS-3		A. ferrooxidans BY-3	MIGLDELJ_02433	PF00140.21	Sigma70_r1_2	Family	38.0	1.2e-09
A. thiooxidans A01	A01_03137	PF04542.15	Sigma70_r2	Domain	71.9	2.8e-20	RpoS-3		A. ferrooxidans BY-3	MIGLDELJ_02433	PF04539.17	Sigma70_r3	Family	41.7	9.6e-11
A. thiooxidans A01	A01_03137	PF04545.17	Sigma70_r4	Domain	56.8	1.2e-15	RpoS-3		A. ferrooxidans BY-3	MIGLDELJ_02620	PF00140.21	Sigma70_r1_2	Family	48.7	5.3e-13
A. thiooxidans A02	OCX76330.1	PF04542.15	Sigma70_r2	Domain	71.9	2.8e-20	RpoS-3		A. ferrooxidans BY-3	MIGLDELJ_02620	PF04539.17	Sigma70_r3	Family	33.9	2.6e-08
A. thiooxidans A02	OCX76330.1	PF04545.17	Sigma70_r4	Domain	56.8	1.2e-15	RpoS-3		A. ferrooxidans DLC-5	ADLC_03403	PF00140.21	Sigma70_r1_2	Family	38.0	1.2e-09	RpoS-5
A. thiooxidans JYC-17	OCX87972.1	PF04542.15	Sigma70_r2	Domain	71.9	2.8e-20	RpoS-3		A. ferrooxidans DLC-5	ADLC_03403	PF04539.17	Sigma70_r3	Family	41.7	9.6e-11	RpoS-5
A. thiooxidans JYC-17	OCX87972.1	PF04545.17	Sigma70_r4	Domain	56.8	1.2e-15	RpoS-3		A. ferrooxidans ATCC53993	ACH83736.1	PF00140.21	Sigma70_r1_2	Family	43.7	1.9e-11	RpoS-5
A. thiooxidans DMC	OCX83302.1	PF04542.15	Sigma70_r2	Domain	71.9	2.8e-20	RpoS-3		A. ferrooxidans ATCC53993	ACH83736.1	PF04539.17	Sigma70_r3	Family	35.1	1.1e-08	RpoS-5
A. thiooxidans DMC	OCX83302.1	PF04545.17	Sigma70_r4	Domain	56.8	1.2e-15	RpoS-3		A. ferrooxidans ATCC23270	ACK80380.1	PF00140.21	Sigma70_r1_2	Family	43.7	1.9e-11	RpoS-5
A. thiooxidans BY-02	OCX77097.1	PF04542.15	Sigma70_r2	Domain	71.9	2.8e-20	RpoS-3		A. ferrooxidans ATCC23270	ACK80380.1	PF04539.17	Sigma70_r3	Family	35.1	1.1e-08	RpoS-5
A. thiooxidans BY-02	OCX77097.1	PF04545.17	Sigma70_r4	Domain	56.8	1.2e-15	RpoS-3		A. ferrooxidans Hel18	AHEL_01593	PF00140.21	Sigma70_r1_2	Family	43.7	1.9e-11	RpoS-5
A. thiooxidans ZBY	OFC43745.1	PF04542.15	Sigma70_r2	Domain	71.9	2.8e-20	RpoS-3		A. ferrooxidans Hel18	AHEL_01593	PF04539.17	Sigma70_r3	Family	35.1	1.1e-08	RpoS-5
A. thiooxidans ZBY	OFC43745.1	PF04545.17	Sigma70_r4	Domain	56.8	1.2e-15	RpoS-3		A. ferrooxidans YQH-1	AYQH_00078	PF00140.21	Sigma70_r1_2	Family	43.7	1.9e-11	RpoS-5
A. ferrianus MG	NDU41252.1	PF04542.15	Sigma70_r2	Domain	74.2	5.2e-21	RpoS-3		A. ferrooxidans YQH-1	AYQH_00078	PF04539.17	Sigma70_r3	Family	35.1	1.1e-08	RpoS-5
A. ferrianus MG	NDU41252.1	PF04545.17	Sigma70_r4	Domain	57.4	7.4e-16	RpoS-3		A. ferrooxidans CCM4253	PZD81558.1	PF00140.21	Sigma70_r1_2	Family	43.7	1.9e-11	RpoS-5
A. ferrooxidans BY0502	OAP91329.1	PF04542.15	Sigma70_r2	Domain	73.9	6.7e-21	RpoS-3		A. ferrooxidans CCM4253	PZD81558.1	PF04539.17	Sigma70_r3	Family	35.1	1.1e-08	RpoS-5
A. ferrivorans SS3	AEM47044.1	PF04542.15	Sigma70_r2	Domain	73.4	9.8e-21	RpoS-3		A. ferrooxidans YNTRS-40	QLK42143.1	PF00140.21	Sigma70_r1_2	Family	43.7	1.9e-11	RpoS-5
A. ferrivorans SS3	AEM47044.1	PF04545.17	Sigma70_r4	Domain	54.1	8.2e-15	RpoS-3		A. ferrooxidans YNTRS-40	QLK42143.1	PF04539.17	Sigma70_r3	Family	35.1	1.1e-08	RpoS-5
A. ferrivorans PQ33	OFA15853.1	PF04542.15	Sigma70_r2	Domain	73.4	9.8e-21	RpoS-3		A. ferrooxidans RVS1	RRN83009.1	PF00140.21	Sigma70_r1_2	Family	43.7	1.9e-11	RpoS-5
A. ferrivorans PQ33	OFA15853.1	PF04545.17	Sigma70_r4	Domain	54.1	8.2e-15	RpoS-3		A. ferrooxidans RVS1	RRN83009.1	PF04539.17	Sigma70_r3	Family	35.1	1.1e-08	RpoS-5
A. ferrivorans CF27	SMH67301.1	PF04542.15	Sigma70_r2	Domain	72.2	2.3e-20	RpoS-3		Acidithiobacillus sp. AMD	QFG78053.1	PF00140.21	Sigma70_r1_2	Family	51.7	6.2e-14	RpoS-5
A. ferrivorans CF27	SMH67301.1	PF04545.17	Sigma70_r4	Domain	54.1	8.2e-15	RpoS-3		Acidithiobacillus sp. AMD	QFG78053.1	PF04539.17	Sigma70_r3	Family	39.9	3.5e-10	RpoS-5
A. ferrivorans XJFY6S-08	QQD72158.1	PF04542.15	Sigma70_r2	Domain	72.2	2.3e-20	RpoS-3		A. ferrooxidans BY-3	MIGLDELJ_01306	PF00140.21	Sigma70_r1_2	Family	49.8	2.5e-13	RpoS-6
A. ferrivorans XJFY6S-08	QQD72158.1	PF04545.17	Sigma70_r4	Domain	54.1	8.2e-15	RpoS-3		A. ferrooxidans BY-3	MIGLDELJ_01306	PF04539.17	Sigma70_r3	Family	35.7	7.1e-09	RpoS-6
A. ferrivorans YL15	OCB02532.1	PF04542.15	Sigma70_r2	Domain	72.2	2.3e-20	RpoS-3		A. ferrooxidans DLC-5	ADLC_02545	PF00140.21	Sigma70_r1_2	Family	49.8	2.5e-13	RpoS-6
A. ferrivorans YL15	OCB02532.1	PF04545.17	Sigma70_r4	Domain	54.1	8.2e-15	RpoS-3		A. ferrooxidans DLC-5	ADLC_02545	PF04539.17	Sigma70_r3	Family	35.7	7.1e-09	RpoS-6
A. ferrooxidans BY-3	MIGLDELJ_01408	PF04542.15	Sigma70_r2	Domain	73.7	7.8e-21	RpoS-3		A. ferrooxidans Hel18	AHEL_02352	PF00140.21	Sigma70_r1_2	Family	49.8	2.5e-13	RpoS-6
A. ferrooxidans BY-3	MIGLDELJ_01408	PF04545.17	Sigma70_r4	Domain	57.1	9.4e-16	RpoS-3		A. ferrooxidans Hel18	AHEL_02352	PF04539.17	Sigma70_r3	Family	35.7	7.1e-09	RpoS-6
A. ferrooxidans ATCC53993	ACH82884.1	PF04542.15	Sigma70_r2	Domain	73.7	7.8e-21	RpoS-3		A. ferrooxidans YQH-1	AYQH_00999	PF00140.21	Sigma70_r1_2	Family	49.8	2.5e-13	RpoS-6
A. ferrooxidans ATCC53993	ACH82884.1	PF04545.17	Sigma70_r4	Domain	57.1	9.4e-16	RpoS-3		A. ferrooxidans YQH-1	AYQH_00999	PF04539.17	Sigma70_r3	Family	35.7	7.1e-09	RpoS-6
A. ferrooxidans ATCC23270	ACK79486.1	PF04542.15	Sigma70_r2	Domain	73.7	7.8e-21	RpoS-3		A. ferrooxidans CCM4253	PZD80519.1	PF00140.21	Sigma70_r1_2	Family	49.8	2.5e-13	RpoS-6
A. ferrooxidans ATCC23270	ACK79486.1	PF04545.17	Sigma70_r4	Domain	57.1	9.4e-16	RpoS-3		A. ferrooxidans CCM4253	PZD80519.1	PF04539.17	Sigma70_r3	Family	35.7	7.1e-09	RpoS-6
A. ferrooxidans Hel18	AHEL_00296	PF04542.15	Sigma70_r2	Domain	73.7	7.8e-21	RpoS-3		A. ferrooxidans YNTRS-40	QLK42800.1	PF00140.21	Sigma70_r1_2	Family	49.8	2.5e-13	RpoS-6
A. ferrooxidans Hel18	AHEL_00296	PF04545.17	Sigma70_r4	Domain	57.1	9.4e-16	RpoS-3		A. ferrooxidans YNTRS-40	QLK42800.1	PF04539.17	Sigma70_r3	Family	35.7	7.1e-09	RpoS-6
A. ferrooxidans YQH-1	AYQH_01528	PF04542.15	Sigma70_r2	Domain	73.7	7.8e-21	RpoS-3		A. ferrooxidans IO-2C	RBL99781.1	PF00140.21	Sigma70_r1_2	Family	51.7	6.2e-14	RpoS-6
A. ferrooxidans YQH-1	AYQH_01528	PF04545.17	Sigma70_r4	Domain	57.1	9.4e-16	RpoS-3		A. ferrooxidans IO-2C	RBL99781.1	PF04539.17	Sigma70_r3	Family	40.6	2.1e-10	RpoS-6
A. ferrooxidans CCM4253	PZD82538.1	PF04542.15	Sigma70_r2	Domain	73.7	7.8e-21	RpoS-3		Acidithiobacillus sp. AMD	QFG78995.1	PF00140.21	Sigma70_r1_2	Family	49.8	2.5e-13	RpoS-6
A. ferrooxidans CCM4253	PZD82538.1	PF04545.17	Sigma70_r4	Domain	57.1	9.4e-16	RpoS-3		Acidithiobacillus sp. AMD	QFG78995.1	PF04539.17	Sigma70_r3	Family	35.7	7.1e-09	RpoS-6
A. ferrooxidans YNTRS-40	QLK41185.1	PF04542.15	Sigma70_r2	Domain	73.7	7.8e-21	RpoS-3		A. ferridurans JCM18981	BBF65842.1	PF00140.21	Sigma70_r1_2	Family	51.7	6.2e-14	RpoS-6
A. ferrooxidans YNTRS-40	QLK41185.1	PF04545.17	Sigma70_r4	Domain	53.8	9.9e-15	RpoS-3		A. ferridurans JCM18981	BBF65842.1	PF04539.17	Sigma70_r3	Family	39.9	3.5e-10	RpoS-6
A. ferrooxidans RVS1	RRN87659.1	PF04542.15	Sigma70_r2	Domain	73.7	7.8e-21	RpoS-3
A. ferrooxidans RVS1	RRN87659.1	PF04545.17	Sigma70_r4	Domain	57.1	9.4e-16	RpoS-3
A. ferrooxidans IO-2C	RBM00339.1	PF04542.15	Sigma70_r2	Domain	73.7	7.8e-21	RpoS-3
A. ferrooxidans IO-2C	RBM00339.1	PF04545.17	Sigma70_r4	Domain	54.0	9e-15	RpoS-3
Acidithiobacillus sp. AMD	QFG77661.1	PF04542.15	Sigma70_r2	Domain	73.7	7.8e-21	RpoS-3
Acidithiobacillus sp. AMD	QFG77661.1	PF04545.17	Sigma70_r4	Domain	54.0	9e-15	RpoS-3
A. ferridurans JCM18981	BBF65488.1	PF04542.15	Sigma70_r2	Domain	73.7	7.8e-21	RpoS-3
A. ferridurans JCM18981	BBF65488.1	PF04545.17	Sigma70_r4	Domain	54.0	9e-15	RpoS-3
Acidithiobacillus sp. HP-2	MBE7569745.1	PF04542.15	Sigma70_r2	Domain	67.2	8.3e-19	Sigma70_group-3
Acidithiobacillus sp. HP-2	MBE7569745.1	PF04545.17	Sigma70_r4	Domain	49.7	2e-13	Sigma70_group-3
Acidithiobacillus sp. HP-6	MBE7564384.1	PF04542.15	Sigma70_r2	Domain	67.2	8.3e-19	Sigma70_group-3
Acidithiobacillus sp. HP-6	MBE7564384.1	PF04545.17	Sigma70_r4	Domain	49.7	2e-13	Sigma70_group-3
A. caldus S1	OFC56728.1	PF04542.15	Sigma70_r2	Domain	60.6	9.1e-17	RpoH
A. caldus S1	OFC56728.1	PF04545.17	Sigma70_r4	Domain	57.9	5.3e-16	RpoH
A. caldus ATCC51756	AIA54389.1	PF04542.15	Sigma70_r2	Domain	60.6	9.1e-17	RpoH
A. caldus ATCC51756	AIA54389.1	PF04545.17	Sigma70_r4	Domain	57.9	5.3e-16	RpoH
A. caldus MTH-04	AUW31902.1	PF04542.15	Sigma70_r2	Domain	60.6	9.1e-17	RpoH
A. caldus MTH-04	AUW31902.1	PF04545.17	Sigma70_r4	Domain	57.9	5.3e-16	RpoH
A. caldus SM-1	AEK57126.1	PF04542.15	Sigma70_r2	Domain	60.6	9.1e-17	RpoH
A. caldus SM-1	AEK57126.1	PF04545.17	Sigma70_r4	Domain	57.9	5.3e-16	RpoH
A. caldus ZJ	OFC35612.1	PF04542.15	Sigma70_r2	Domain	60.6	9.1e-17	RpoH
A. caldus ZJ	OFC35612.1	PF04545.17	Sigma70_r4	Domain	57.9	5.3e-16	RpoH
A. caldus DX	OFC29673.1	PF04542.15	Sigma70_r2	Domain	60.6	9.1e-17	RpoH
A. caldus DX	OFC29673.1	PF04545.17	Sigma70_r4	Domain	57.9	5.3e-16	RpoH
A. caldus ZBY	OFC30189.1	PF04542.15	Sigma70_r2	Domain	60.6	9.1e-17	RpoH
A. caldus ZBY	OFC30189.1	PF04545.17	Sigma70_r4	Domain	57.9	5.3e-16	RpoH
Acidithiobacillus sp. CJ-2	RNF58760.1	PF04542.15	Sigma70_r2	Domain	58.4	4.4e-16	RpoH
Acidithiobacillus sp. CJ-2	RNF58760.1	PF04545.17	Sigma70_r4	Domain	54.0	9e-15	RpoH
Acidithiobacillus sp. SH	PKY10849.1	PF04542.15	Sigma70_r2	Domain	57.9	6.4e-16	RpoH
Acidithiobacillus sp. SH	PKY10849.1	PF04545.17	Sigma70_r4	Domain	53.0	1.9e-14	RpoH
Acidithiobacillus sp. HP-2	MBE7569222.1	PF04542.15	Sigma70_r2	Domain	57.9	6.4e-16	RpoH
Acidithiobacillus sp. HP-2	MBE7569222.1	PF04545.17	Sigma70_r4	Domain	49.7	1.9e-13	RpoH
Acidithiobacillus sp. HP-6	MBE7563981.1	PF04542.15	Sigma70_r2	Domain	57.9	6.4e-16	RpoH
Acidithiobacillus sp. HP-6	MBE7563981.1	PF04545.17	Sigma70_r4	Domain	49.7	1.9e-13	RpoH
A. albertensis DSM14366	Aa_03245	PF04542.15	Sigma70_r2	Domain	57.9	6.4e-16	RpoH
A. albertensis DSM14366	Aa_03245	PF04545.17	Sigma70_r4	Domain	49.7	1.9e-13	RpoH
A. thiooxidans ATCC 19377	QFX97436.1	PF04542.15	Sigma70_r2	Domain	57.9	6.4e-16	RpoH
A. thiooxidans ATCC 19377	QFX97436.1	PF04545.17	Sigma70_r4	Domain	49.7	1.9e-13	RpoH
Acidithiobacillus sp. HP-11	MBE7567393.1	PF04542.15	Sigma70_r2	Domain	57.9	6.4e-16	RpoH
Acidithiobacillus sp. HP-11	MBE7567393.1	PF04545.17	Sigma70_r4	Domain	49.7	1.9e-13	RpoH
A. thiooxidans CLST	ACLS_03664	PF04542.15	Sigma70_r2	Domain	57.9	6.4e-16	RpoH
A. thiooxidans CLST	ACLS_03664	PF04545.17	Sigma70_r4	Domain	49.7	1.9e-13	RpoH
A. thiooxidans licanantay	ALIC_00905	PF04542.15	Sigma70_r2	Domain	57.9	6.4e-16	RpoH
A. thiooxidans licanantay	ALIC_00905	PF04545.17	Sigma70_r4	Domain	49.7	1.9e-13	RpoH
A. thiooxidans DXS-W	OCX75406.1	PF04542.15	Sigma70_r2	Domain	57.9	6.4e-16	RpoH
A. thiooxidans DXS-W	OCX75406.1	PF04545.17	Sigma70_r4	Domain	49.7	1.9e-13	RpoH
A. thiooxidans GD1-3	OCX88009.1	PF04542.15	Sigma70_r2	Domain	57.9	6.4e-16	RpoH
A. thiooxidans GD1-3	OCX88009.1	PF04545.17	Sigma70_r4	Domain	49.7	1.9e-13	RpoH
A. thiooxidans A01	A01_00755	PF04542.15	Sigma70_r2	Domain	57.9	6.4e-16	RpoH
A. thiooxidans A01	A01_00755	PF04545.17	Sigma70_r4	Domain	49.7	1.9e-13	RpoH
A. thiooxidans A02	OCX76792.1	PF04542.15	Sigma70_r2	Domain	57.9	6.4e-16	RpoH
A. thiooxidans A02	OCX76792.1	PF04545.17	Sigma70_r4	Domain	49.7	1.9e-13	RpoH
A. thiooxidans JYC-17	OCX89721.1	PF04542.15	Sigma70_r2	Domain	57.9	6.4e-16	RpoH
A. thiooxidans JYC-17	OCX89721.1	PF04545.17	Sigma70_r4	Domain	49.7	1.9e-13	RpoH
A. thiooxidans DMC	OCX84751.1	PF04542.15	Sigma70_r2	Domain	57.9	6.4e-16	RpoH
A. thiooxidans DMC	OCX84751.1	PF04545.17	Sigma70_r4	Domain	49.7	1.9e-13	RpoH
A. thiooxidans BY-02	OCX79669.1	PF04542.15	Sigma70_r2	Domain	57.9	6.4e-16	RpoH
A. thiooxidans BY-02	OCX79669.1	PF04545.17	Sigma70_r4	Domain	49.7	1.9e-13	RpoH
A. thiooxidans ZBY	OFC42973.1	PF04542.15	Sigma70_r2	Domain	57.9	6.4e-16	RpoH
A. thiooxidans ZBY	OFC42973.1	PF04545.17	Sigma70_r4	Domain	49.7	1.9e-13	RpoH
A. ferrianus MG	NDU41517.1	PF04542.15	Sigma70_r2	Domain	57.0	1.2e-15	RpoH
A. ferrianus MG	NDU41517.1	PF04545.17	Sigma70_r4	Domain	50.9	8.4e-14	RpoH
A. ferrooxidans BY0502	OAP91042.1	PF04542.15	Sigma70_r2	Domain	57.7	7.5e-16	RpoH
A. ferrooxidans BY0502	OAP91042.1	PF04545.17	Sigma70_r4	Domain	51.4	5.8e-14	RpoH
A. ferrivorans SS3	AEM46765.1	PF04542.15	Sigma70_r2	Domain	57.7	7.5e-16	RpoH
A. ferrivorans SS3	AEM46765.1	PF04545.17	Sigma70_r4	Domain	50.0	1.6e-13	RpoH
A. ferrivorans PQ33	OFA16427.1	PF04542.15	Sigma70_r2	Domain	57.7	7.5e-16	RpoH
A. ferrivorans PQ33	OFA16427.1	PF04545.17	Sigma70_r4	Domain	50.0	1.6e-13	RpoH
A. ferrivorans CF27	SMH67108.1	PF04542.15	Sigma70_r2	Domain	57.7	7.5e-16	RpoH
A. ferrivorans CF27	SMH67108.1	PF04545.17	Sigma70_r4	Domain	50.9	7.9e-14	RpoH
A. ferrivorans XJFY6S-08	QQD72335.1	PF04542.15	Sigma70_r2	Domain	57.7	7.5e-16	RpoH
A. ferrivorans XJFY6S-08	QQD72335.1	PF04545.17	Sigma70_r4	Domain	50.9	7.9e-14	RpoH
A. ferrivorans YL15	OCB03017.1	PF04542.15	Sigma70_r2	Domain	57.7	7.5e-16	RpoH
A. ferrivorans YL15	OCB03017.1	PF04545.17	Sigma70_r4	Domain	50.9	7.9e-14	RpoH
A. ferrooxidans BY-3	MIGLDELJ_01992	PF04542.15	Sigma70_r2	Domain	57.7	7.6e-16	RpoH
A. ferrooxidans BY-3	MIGLDELJ_01992	PF04545.17	Sigma70_r4	Domain	50.6	1e-13	RpoH
A. ferrooxidans ATCC53993	ACH84571.1	PF04542.15	Sigma70_r2	Domain	57.7	7.6e-16	RpoH
A. ferrooxidans ATCC53993	ACH84571.1	PF04545.17	Sigma70_r4	Domain	50.6	1e-13	RpoH
A. ferrooxidans ATCC23270	ACK80451.1	PF04542.15	Sigma70_r2	Domain	57.7	7.6e-16	RpoH
A. ferrooxidans ATCC23270	ACK80451.1	PF04545.17	Sigma70_r4	Domain	50.6	1e-13	RpoH
A. ferrooxidans Hel18	AHEL_01206	PF04542.15	Sigma70_r2	Domain	57.7	7.6e-16	RpoH
A. ferrooxidans Hel18	AHEL_01206	PF04545.17	Sigma70_r4	Domain	50.6	1e-13	RpoH
A. ferrooxidans YQH-1	AYQH_02945	PF04542.15	Sigma70_r2	Domain	57.7	7.6e-16	RpoH
A. ferrooxidans YQH-1	AYQH_02945	PF04545.17	Sigma70_r4	Domain	50.6	1e-13	RpoH
A. ferrooxidans CCM4253	PZD80768.1	PF04542.15	Sigma70_r2	Domain	57.7	7.6e-16	RpoH
A. ferrooxidans CCM4253	PZD80768.1	PF04545.17	Sigma70_r4	Domain	50.6	1e-13	RpoH
A. ferrooxidans YNTRS-40	QLK43068.1	PF04542.15	Sigma70_r2	Domain	57.7	7.6e-16	RpoH
A. ferrooxidans YNTRS-40	QLK43068.1	PF04545.17	Sigma70_r4	Domain	50.6	1e-13	RpoH
A. ferrooxidans RVS1	RRN81854.1	PF04542.15	Sigma70_r2	Domain	57.7	7.6e-16	RpoH
A. ferrooxidans RVS1	RRN81854.1	PF04545.17	Sigma70_r4	Domain	50.6	1e-13	RpoH
A. ferrooxidans IO-2C	RBM02111.1	PF04542.15	Sigma70_r2	Domain	57.7	7.6e-16	RpoH
A. ferrooxidans IO-2C	RBM02111.1	PF04545.17	Sigma70_r4	Domain	50.6	1e-13	RpoH
Acidithiobacillus sp. AMD	QFG79402.1	PF04542.15	Sigma70_r2	Domain	57.7	7.6e-16	RpoH
Acidithiobacillus sp. AMD	QFG79402.1	PF04545.17	Sigma70_r4	Domain	50.6	1e-13	RpoH
A. ferridurans JCM18981	BBF64484.1	PF04542.15	Sigma70_r2	Domain	57.7	7.6e-16	RpoH
A. ferridurans JCM18981	BBF64484.1	PF04545.17	Sigma70_r4	Domain	50.6	1e-13	RpoH
A. caldus S1	OFC61493.1	PF04542.15	Sigma70_r2	Domain	40.6	1.7e-10	SigK
A. caldus S1	OFC61493.1	PF04545.17	Sigma70_r4	Domain	40.2	1.7e-10	SigK
A. caldus ATCC51756	AIA55299.1	PF04542.15	Sigma70_r2	Domain	40.6	1.7e-10	SigK
A. caldus ATCC51756	AIA55299.1	PF04545.17	Sigma70_r4	Domain	40.2	1.7e-10	SigK
A. caldus MTH-04	AUW32935.1	PF04542.15	Sigma70_r2	Domain	40.6	1.7e-10	SigK
A. caldus MTH-04	AUW32935.1	PF04545.17	Sigma70_r4	Domain	40.2	1.7e-10	SigK
A. caldus SM-1	AEK58330.1	PF04542.15	Sigma70_r2	Domain	40.6	1.7e-10	SigK
A. caldus SM-1	AEK58330.1	PF04545.17	Sigma70_r4	Domain	40.2	1.7e-10	SigK
A. caldus ZJ	OFC39790.1	PF04542.15	Sigma70_r2	Domain	40.6	1.7e-10	SigK
A. caldus ZJ	OFC39790.1	PF04545.17	Sigma70_r4	Domain	40.2	1.7e-10	SigK
A. caldus DX	OFC29578.1	PF04542.15	Sigma70_r2	Domain	40.6	1.7e-10	SigK
A. caldus DX	OFC29578.1	PF04545.17	Sigma70_r4	Domain	40.2	1.7e-10	SigK
A. caldus ZBY	OFC39540.1	PF04542.15	Sigma70_r2	Domain	40.6	1.7e-10	SigK
A. caldus ZBY	OFC39540.1	PF04545.17	Sigma70_r4	Domain	40.2	1.7e-10	SigK
Acidithiobacillus sp. SH	PKY11173.1	PF04542.15	Sigma70_r2	Domain	41.6	8.2e-11	SigK
Acidithiobacillus sp. SH	PKY11173.1	PF08281.13	Sigma70_r4_2	Domain	35.3	6.7e-09	SigK
Acidithiobacillus sp. HP-2	MBE7568489.1	PF04542.15	Sigma70_r2	Domain	43.3	2.3e-11	SigK
Acidithiobacillus sp. HP-2	MBE7568489.1	PF08281.13	Sigma70_r4_2	Domain	35.3	6.8e-09	SigK
Acidithiobacillus sp. HP-6	MBE7561597.1	PF04542.15	Sigma70_r2	Domain	43.3	2.3e-11	SigK
Acidithiobacillus sp. HP-6	MBE7561597.1	PF08281.13	Sigma70_r4_2	Domain	35.3	6.8e-09	SigK
A. albertensis DSM14366	Aa_02006	PF04542.15	Sigma70_r2	Domain	43.3	2.3e-11	SigK
A. albertensis DSM14366	Aa_02006	PF08281.13	Sigma70_r4_2	Domain	36.1	3.8e-09	SigK
A. thiooxidans ATCC 19377	QFX95664.1	PF04542.15	Sigma70_r2	Domain	43.3	2.3e-11	SigK
A. thiooxidans ATCC 19377	QFX95664.1	PF08281.13	Sigma70_r4_2	Domain	36.1	3.8e-09	SigK
Acidithiobacillus sp. HP-11	MBE7567363.1	PF04542.15	Sigma70_r2	Domain	43.3	2.3e-11	SigK
Acidithiobacillus sp. HP-11	MBE7567363.1	PF08281.13	Sigma70_r4_2	Domain	36.1	3.8e-09	SigK
A. thiooxidans CLST	ACLS_03344	PF04542.15	Sigma70_r2	Domain	43.3	2.3e-11	SigK
A. thiooxidans CLST	ACLS_03344	PF08281.13	Sigma70_r4_2	Domain	36.1	3.8e-09	SigK
A. thiooxidans licanantay	ALIC_00701	PF04542.15	Sigma70_r2	Domain	43.3	2.3e-11	SigK
A. thiooxidans licanantay	ALIC_00701	PF08281.13	Sigma70_r4_2	Domain	36.1	3.8e-09	SigK
A. thiooxidans DXS-W	OCX68517.1	PF04542.15	Sigma70_r2	Domain	43.3	2.3e-11	SigK
A. thiooxidans DXS-W	OCX68517.1	PF08281.13	Sigma70_r4_2	Domain	36.1	3.8e-09	SigK
A. thiooxidans GD1-3	OCX81290.1	PF04542.15	Sigma70_r2	Domain	43.3	2.3e-11	SigK
A. thiooxidans GD1-3	OCX81290.1	PF08281.13	Sigma70_r4_2	Domain	36.1	3.8e-09	SigK
A. thiooxidans A01	A01_02703	PF04542.15	Sigma70_r2	Domain	43.3	2.3e-11	SigK
A. thiooxidans A01	A01_02703	PF08281.13	Sigma70_r4_2	Domain	36.1	3.8e-09	SigK
A. thiooxidans A02	OCX68467.1	PF04542.15	Sigma70_r2	Domain	43.3	2.3e-11	SigK
A. thiooxidans A02	OCX68467.1	PF08281.13	Sigma70_r4_2	Domain	36.1	3.8e-09	SigK
A. thiooxidans JYC-17	OCX80640.1	PF04542.15	Sigma70_r2	Domain	43.3	2.3e-11	SigK
A. thiooxidans JYC-17	OCX80640.1	PF08281.13	Sigma70_r4_2	Domain	36.1	3.8e-09	SigK
A. thiooxidans DMC	OCX82930.1	PF04542.15	Sigma70_r2	Domain	43.3	2.3e-11	SigK
A. thiooxidans DMC	OCX82930.1	PF08281.13	Sigma70_r4_2	Domain	36.1	3.8e-09	SigK
A. thiooxidans BY-02	OCX78761.1	PF04542.15	Sigma70_r2	Domain	43.3	2.3e-11	SigK
A. thiooxidans BY-02	OCX78761.1	PF08281.13	Sigma70_r4_2	Domain	36.1	3.8e-09	SigK
A. thiooxidans ZBY	OFC48207.1	PF04542.15	Sigma70_r2	Domain	43.3	2.3e-11	SigK
A. thiooxidans ZBY	OFC48207.1	PF08281.13	Sigma70_r4_2	Domain	36.1	3.8e-09	SigK
Acidithiobacillus sp. HP-2	MBE7569775.1	PF04542.15	Sigma70_r2	Domain	34.9	9.9e-09	SigZ
Acidithiobacillus sp. HP-2	MBE7569775.1	PF08281.13	Sigma70_r4_2	Domain	27.9	1.3e-06	SigZ
Acidithiobacillus sp. HP-6	MBE7563952.1	PF04542.15	Sigma70_r2	Domain	34.9	9.9e-09	SigZ
Acidithiobacillus sp. HP-6	MBE7563952.1	PF08281.13	Sigma70_r4_2	Domain	27.9	1.3e-06	SigZ
A. albertensis DSM14366	Aa_02209	PF04542.15	Sigma70_r2	Domain	36.1	4.1e-09	SigZ
A. albertensis DSM14366	Aa_02209	PF08281.13	Sigma70_r4_2	Domain	26.4	4.2e-06	SigZ
A. thiooxidans ATCC 19377	QFX96310.1	PF04542.15	Sigma70_r2	Domain	36.1	4.1e-09	SigZ
Acidithiobacillus sp. HP-11	MBE7565166.1	PF04542.15	Sigma70_r2	Domain	36.1	4.1e-09	SigZ
A. thiooxidans CLST	ACLS_01875	PF04542.15	Sigma70_r2	Domain	36.1	4.1e-09	SigZ
A. thiooxidans licanantay	ALIC_00988	PF04542.15	Sigma70_r2	Domain	36.1	4.1e-09	SigZ
A. thiooxidans DXS-W	OCX68915.1	PF04542.15	Sigma70_r2	Domain	36.2	3.9e-09	SigZ
A. thiooxidans DXS-W	OCX68915.1	PF08281.13	Sigma70_r4_2	Domain	26.4	4e-06	SigZ
A. thiooxidans GD1-3	OCX80397.1	PF04542.15	Sigma70_r2	Domain	36.2	3.9e-09	SigZ
A. thiooxidans GD1-3	OCX80397.1	PF08281.13	Sigma70_r4_2	Domain	26.4	4e-06	SigZ
A. thiooxidans A01	A01_02882	PF04542.15	Sigma70_r2	Domain	36.1	4.1e-09	SigZ
A. thiooxidans A01	A01_02882	PF08281.13	Sigma70_r4_2	Domain	26.4	4.2e-06	SigZ
A. thiooxidans A02	OCX70668.1	PF04542.15	Sigma70_r2	Domain	36.2	3.9e-09	SigZ
A. thiooxidans A02	OCX70668.1	PF08281.13	Sigma70_r4_2	Domain	26.4	4e-06	SigZ
A. thiooxidans JYC-17	OCX86543.1	PF04542.15	Sigma70_r2	Domain	36.2	3.9e-09	SigZ
A. thiooxidans JYC-17	OCX86543.1	PF08281.13	Sigma70_r4_2	Domain	26.4	4e-06	SigZ
A. thiooxidans DMC	OCX83030.1	PF04542.15	Sigma70_r2	Domain	36.2	3.9e-09	SigZ
A. thiooxidans DMC	OCX83030.1	PF08281.13	Sigma70_r4_2	Domain	26.4	4e-06	SigZ
A. thiooxidans BY-02	OCX72130.1	PF04542.15	Sigma70_r2	Domain	36.2	3.9e-09	SigZ
A. thiooxidans BY-02	OCX72130.1	PF08281.13	Sigma70_r4_2	Domain	26.4	4e-06	SigZ
A. thiooxidans ZBY	OFC49378.1	PF04542.15	Sigma70_r2	Domain	36.2	3.9e-09	SigZ
A. thiooxidans ZBY	OFC49378.1	PF08281.13	Sigma70_r4_2	Domain	26.4	4e-06	SigZ
A. caldus S1	OFC61583.1	PF04542.15	Sigma70_r2	Domain	43.2	2.5e-11	FliA
A. caldus S1	OFC61583.1	PF04545.17	Sigma70_r4	Domain	57.9	5.3e-16	FliA
A. caldus ATCC51756	AIA55137.1	PF04542.15	Sigma70_r2	Domain	43.2	2.5e-11	FliA
A. caldus ATCC51756	AIA55137.1	PF04545.17	Sigma70_r4	Domain	57.9	5.3e-16	FliA
A. caldus MTH-04	AUW32790.1	PF04542.15	Sigma70_r2	Domain	43.2	2.5e-11	FliA
A. caldus MTH-04	AUW32790.1	PF04545.17	Sigma70_r4	Domain	57.9	5.3e-16	FliA
A. caldus SM-1	AEK58149.1	PF04542.15	Sigma70_r2	Domain	43.2	2.5e-11	FliA
A. caldus SM-1	AEK58149.1	PF04545.17	Sigma70_r4	Domain	57.9	5.3e-16	FliA
A. caldus ZJ	OFC38830.1	PF04542.15	Sigma70_r2	Domain	43.2	2.5e-11	FliA
A. caldus ZJ	OFC38830.1	PF04545.17	Sigma70_r4	Domain	57.9	5.3e-16	FliA
A. caldus DX	OFC37101.1	PF04542.15	Sigma70_r2	Domain	43.2	2.5e-11	FliA
A. caldus DX	OFC37101.1	PF04545.17	Sigma70_r4	Domain	57.9	5.3e-16	FliA
A. caldus ZBY	OFC37072.1	PF04542.15	Sigma70_r2	Domain	43.2	2.5e-11	FliA
A. caldus ZBY	OFC37072.1	PF04545.17	Sigma70_r4	Domain	57.9	5.3e-16	FliA
Acidithiobacillus sp. CJ-2	RNF59459.1	PF04542.15	Sigma70_r2	Domain	42.3	4.9e-11	FliA
Acidithiobacillus sp. CJ-2	RNF59459.1	PF04545.17	Sigma70_r4	Domain	58.5	3.5e-16	FliA
Acidithiobacillus sp. SH	PKY11270.1	PF04542.15	Sigma70_r2	Domain	44.1	1.4e-11	FliA
Acidithiobacillus sp. SH	PKY11270.1	PF04545.17	Sigma70_r4	Domain	60.3	9.4e-17	FliA
Acidithiobacillus sp. HP-2	MBE7568184.1	PF04542.15	Sigma70_r2	Domain	41.6	7.8e-11	FliA
Acidithiobacillus sp. HP-2	MBE7568184.1	PF04545.17	Sigma70_r4	Domain	60.0	1.1e-16	FliA
Acidithiobacillus sp. HP-6	MBE7562891.1	PF04542.15	Sigma70_r2	Domain	41.6	7.8e-11	FliA
Acidithiobacillus sp. HP-6	MBE7562891.1	PF04545.17	Sigma70_r4	Domain	60.0	1.1e-16	FliA
A. albertensis DSM14366	Aa_01961	PF04542.15	Sigma70_r2	Domain	43.0	2.8e-11	FliA
A. albertensis DSM14366	Aa_01961	PF04545.17	Sigma70_r4	Domain	59.8	1.3e-16	FliA
A. thiooxidans ATCC 19377	QFX95636.1	PF04542.15	Sigma70_r2	Domain	44.3	1.1e-11	FliA
A. thiooxidans ATCC 19377	QFX95636.1	PF04545.17	Sigma70_r4	Domain	59.7	1.5e-16	FliA
Acidithiobacillus sp. HP-11	MBE7565513.1	PF04542.15	Sigma70_r2	Domain	41.9	6.4e-11	FliA
Acidithiobacillus sp. HP-11	MBE7565513.1	PF04545.17	Sigma70_r4	Domain	59.6	1.6e-16	FliA
A. thiooxidans CLST	ACLS_03315	PF04542.15	Sigma70_r2	Domain	44.2	1.3e-11	FliA
A. thiooxidans CLST	ACLS_03315	PF04545.17	Sigma70_r4	Domain	59.6	1.6e-16	FliA
A. thiooxidans licanantay	ALIC_00732	PF04542.15	Sigma70_r2	Domain	44.2	1.3e-11	FliA
A. thiooxidans licanantay	ALIC_00732	PF04545.17	Sigma70_r4	Domain	59.6	1.6e-16	FliA
A. thiooxidans DXS-W	OCX69513.1	PF04542.15	Sigma70_r2	Domain	44.2	1.3e-11	FliA
A. thiooxidans DXS-W	OCX69513.1	PF04545.17	Sigma70_r4	Domain	59.6	1.6e-16	FliA
A. thiooxidans GD1-3	OCX82001.1	PF04542.15	Sigma70_r2	Domain	44.2	1.3e-11	FliA
A. thiooxidans GD1-3	OCX82001.1	PF04545.17	Sigma70_r4	Domain	59.6	1.6e-16	FliA
A. thiooxidans A01	A01_00496	PF04542.15	Sigma70_r2	Domain	44.2	1.3e-11	FliA
A. thiooxidans A01	A01_00496	PF04545.17	Sigma70_r4	Domain	59.6	1.6e-16	FliA
A. thiooxidans A02	OCX71134.1	PF04542.15	Sigma70_r2	Domain	44.2	1.3e-11	FliA
A. thiooxidans A02	OCX71134.1	PF04545.17	Sigma70_r4	Domain	59.6	1.6e-16	FliA
A. thiooxidans JYC-17	OCX89382.1	PF04542.15	Sigma70_r2	Domain	44.2	1.3e-11	FliA
A. thiooxidans JYC-17	OCX89382.1	PF04545.17	Sigma70_r4	Domain	59.6	1.6e-16	FliA
A. thiooxidans DMC	OCX81085.1	PF04542.15	Sigma70_r2	Domain	44.2	1.3e-11	FliA
A. thiooxidans DMC	OCX81085.1	PF04545.17	Sigma70_r4	Domain	59.6	1.6e-16	FliA
A. thiooxidans ZBY	OFC40602.1	PF04542.15	Sigma70_r2	Domain	44.2	1.3e-11	FliA
A. thiooxidans ZBY	OFC40602.1	PF04545.17	Sigma70_r4	Domain	59.6	1.6e-16	FliA
A. ferrianus MG	NDU43098.1	PF04542.15	Sigma70_r2	Domain	45.1	6.6e-12	FliA
A. ferrianus MG	NDU43098.1	PF04545.17	Sigma70_r4	Domain	61.9	3e-17	FliA
A. ferrooxidans BY-3	MIGLDELJ_00014	PF04542.15	Sigma70_r2	Domain	49.9	2e-13	FliA
A. ferrooxidans BY-3	MIGLDELJ_00014	PF04545.17	Sigma70_r4	Domain	58.7	3e-16	FliA
A. ferrooxidans DLC-5	ADLC_00232	PF04542.15	Sigma70_r2	Domain	49.9	2e-13	FliA
A. ferrooxidans DLC-5	ADLC_00232	PF04545.17	Sigma70_r4	Domain	58.7	3e-16	FliA
A. caldus S1	OFC58694.1	PF04542.15	Sigma70_r2	Domain	68.3	3.8e-19	RpoE
A. caldus S1	OFC58694.1	PF08281.13	Sigma70_r4_2	Domain	66.3	1.4e-18	RpoE
A. caldus ATCC51756	AIA56000.1	PF04542.15	Sigma70_r2	Domain	71.4	4e-20	RpoE
A. caldus ATCC51756	AIA56000.1	PF08281.13	Sigma70_r4_2	Domain	66.3	1.4e-18	RpoE
A. caldus MTH-04	AUW33355.1	PF04542.15	Sigma70_r2	Domain	71.4	4e-20	RpoE
A. caldus MTH-04	AUW33355.1	PF08281.13	Sigma70_r4_2	Domain	66.3	1.4e-18	RpoE
A. caldus SM-1	AEK58953.1	PF04542.15	Sigma70_r2	Domain	71.4	4e-20	RpoE
A. caldus SM-1	AEK58953.1	PF08281.13	Sigma70_r4_2	Domain	66.3	1.4e-18	RpoE
A. caldus ZJ	OFC42198.1	PF04542.15	Sigma70_r2	Domain	71.4	4e-20	RpoE
A. caldus ZJ	OFC42198.1	PF08281.13	Sigma70_r4_2	Domain	66.3	1.4e-18	RpoE
A. caldus DX	OFC38126.1	PF04542.15	Sigma70_r2	Domain	71.4	4e-20	RpoE
A. caldus DX	OFC38126.1	PF08281.13	Sigma70_r4_2	Domain	66.3	1.4e-18	RpoE
A. caldus ZBY	OFC39479.1	PF04542.15	Sigma70_r2	Domain	71.4	4e-20	RpoE
A. caldus ZBY	OFC39479.1	PF08281.13	Sigma70_r4_2	Domain	66.3	1.4e-18	RpoE
Acidithiobacillus sp. CJ-2	RNF58225.1	PF04542.15	Sigma70_r2	Domain	72.4	2e-20	RpoE
Acidithiobacillus sp. CJ-2	RNF58225.1	PF08281.13	Sigma70_r4_2	Domain	68.1	3.9e-19	RpoE
Acidithiobacillus sp. SH	PKY09991.1	PF04542.15	Sigma70_r2	Domain	68.9	2.4e-19	RpoE
Acidithiobacillus sp. SH	PKY09991.1	PF08281.13	Sigma70_r4_2	Domain	66.7	1.1e-18	RpoE
Acidithiobacillus sp. HP-2	MBE7570346.1	PF04542.15	Sigma70_r2	Domain	68.9	2.4e-19	RpoE
Acidithiobacillus sp. HP-2	MBE7570346.1	PF08281.13	Sigma70_r4_2	Domain	67.7	5e-19	RpoE
Acidithiobacillus sp. HP-6	MBE7563592.1	PF04542.15	Sigma70_r2	Domain	68.9	2.4e-19	RpoE
Acidithiobacillus sp. HP-6	MBE7563592.1	PF08281.13	Sigma70_r4_2	Domain	67.7	5e-19	RpoE
A. albertensis DSM14366	Aa_01756	PF04542.15	Sigma70_r2	Domain	68.9	2.4e-19	RpoE
A. albertensis DSM14366	Aa_01756	PF08281.13	Sigma70_r4_2	Domain	67.7	5e-19	RpoE
A. thiooxidans ATCC 19377	QFX95459.1	PF04542.15	Sigma70_r2	Domain	68.9	2.4e-19	RpoE
A. thiooxidans ATCC 19377	QFX95459.1	PF08281.13	Sigma70_r4_2	Domain	67.7	5e-19	RpoE
Acidithiobacillus sp. HP-11	MBE7566598.1	PF04542.15	Sigma70_r2	Domain	68.9	2.4e-19	RpoE
Acidithiobacillus sp. HP-11	MBE7566598.1	PF08281.13	Sigma70_r4_2	Domain	67.7	5e-19	RpoE
A. thiooxidans CLST	ACLS_03086	PF04542.15	Sigma70_r2	Domain	68.9	2.4e-19	RpoE
A. thiooxidans CLST	ACLS_03086	PF08281.13	Sigma70_r4_2	Domain	67.7	5e-19	RpoE
A. thiooxidans licanantay	ALIC_02452	PF04542.15	Sigma70_r2	Domain	68.9	2.4e-19	RpoE
A. thiooxidans licanantay	ALIC_02452	PF08281.13	Sigma70_r4_2	Domain	67.7	5e-19	RpoE
A. thiooxidans A01	A01_02012	PF04542.15	Sigma70_r2	Domain	68.9	2.4e-19	RpoE
A. thiooxidans A01	A01_02012	PF08281.13	Sigma70_r4_2	Domain	67.7	5e-19	RpoE
A. thiooxidans A02	OCX73766.1	PF04542.15	Sigma70_r2	Domain	68.9	2.4e-19	RpoE
A. thiooxidans A02	OCX73766.1	PF08281.13	Sigma70_r4_2	Domain	67.7	5e-19	RpoE
A. ferrianus MG	NDU42011.1	PF04542.15	Sigma70_r2	Domain	65.1	3.6e-18	RpoE
A. ferrianus MG	NDU42011.1	PF08281.13	Sigma70_r4_2	Domain	69.3	1.6e-19	RpoE
A. ferrooxidans BY0502	OAP89570.1	PF04542.15	Sigma70_r2	Domain	68.7	2.7e-19	RpoE
A. ferrooxidans BY0502	OAP89570.1	PF08281.13	Sigma70_r4_2	Domain	69.0	2e-19	RpoE
A. ferrivorans SS3	AEM47894.1	PF04542.15	Sigma70_r2	Domain	67.2	8.1e-19	RpoE
A. ferrivorans SS3	AEM47894.1	PF08281.13	Sigma70_r4_2	Domain	69.0	2e-19	RpoE
A. ferrivorans PQ33	OFA16717.1	PF04542.15	Sigma70_r2	Domain	67.2	8.1e-19	RpoE
A. ferrivorans PQ33	OFA16717.1	PF08281.13	Sigma70_r4_2	Domain	69.0	2e-19	RpoE
A. ferrivorans CF27	SMH64438.1	PF04542.15	Sigma70_r2	Domain	67.2	8.1e-19	RpoE
A. ferrivorans CF27	SMH64438.1	PF08281.13	Sigma70_r4_2	Domain	69.0	2e-19	RpoE
A. ferrivorans XJFY6S-08	QQD73960.1	PF04542.15	Sigma70_r2	Domain	67.2	8.1e-19	RpoE
A. ferrivorans XJFY6S-08	QQD73960.1	PF08281.13	Sigma70_r4_2	Domain	69.0	2e-19	RpoE
A. ferrivorans YL15	OCB03151.1	PF04542.15	Sigma70_r2	Domain	67.2	8.1e-19	RpoE
A. ferrivorans YL15	OCB03151.1	PF08281.13	Sigma70_r4_2	Domain	69.0	2e-19	RpoE
A. ferrooxidans BY-3	MIGLDELJ_03047	PF04542.15	Sigma70_r2	Domain	68.7	2.9e-19	RpoE
A. ferrooxidans BY-3	MIGLDELJ_03047	PF08281.13	Sigma70_r4_2	Domain	66.4	1.3e-18	RpoE
A. ferrooxidans DLC-5	ADLC_01735	PF04542.15	Sigma70_r2	Domain	68.7	2.9e-19	RpoE
A. ferrooxidans DLC-5	ADLC_01735	PF08281.13	Sigma70_r4_2	Domain	66.4	1.3e-18	RpoE
A. ferrooxidans ATCC53993	ACH83357.1	PF04542.15	Sigma70_r2	Domain	68.7	2.9e-19	RpoE
A. ferrooxidans ATCC53993	ACH83357.1	PF08281.13	Sigma70_r4_2	Domain	66.4	1.3e-18	RpoE
A. ferrooxidans ATCC23270	ACK78062.1	PF04542.15	Sigma70_r2	Domain	68.7	2.9e-19	RpoE
A. ferrooxidans ATCC23270	ACK78062.1	PF08281.13	Sigma70_r4_2	Domain	66.4	1.3e-18	RpoE
A. ferrooxidans Hel18	AHEL_03064	PF04542.15	Sigma70_r2	Domain	68.7	2.9e-19	RpoE
A. ferrooxidans Hel18	AHEL_03064	PF08281.13	Sigma70_r4_2	Domain	66.4	1.3e-18	RpoE
A. ferrooxidans YQH-1	AYQH_01246	PF04542.15	Sigma70_r2	Domain	68.7	2.9e-19	RpoE
A. ferrooxidans YQH-1	AYQH_01246	PF08281.13	Sigma70_r4_2	Domain	66.4	1.3e-18	RpoE
A. ferrooxidans CCM4253	PZD81759.1	PF04542.15	Sigma70_r2	Domain	68.7	2.9e-19	RpoE
A. ferrooxidans CCM4253	PZD81759.1	PF08281.13	Sigma70_r4_2	Domain	66.4	1.3e-18	RpoE
A. ferrooxidans YNTRS-40	QLK41942.1	PF04542.15	Sigma70_r2	Domain	68.7	2.9e-19	RpoE
A. ferrooxidans YNTRS-40	QLK41942.1	PF08281.13	Sigma70_r4_2	Domain	66.4	1.3e-18	RpoE
A. ferrooxidans RVS1	RRN83469.1	PF04542.15	Sigma70_r2	Domain	68.7	2.9e-19	RpoE
A. ferrooxidans RVS1	RRN83469.1	PF08281.13	Sigma70_r4_2	Domain	66.4	1.3e-18	RpoE
A. ferrooxidans IO-2C	RBM00800.1	PF04542.15	Sigma70_r2	Domain	68.7	2.9e-19	RpoE
A. ferrooxidans IO-2C	RBM00800.1	PF08281.13	Sigma70_r4_2	Domain	66.4	1.3e-18	RpoE
Acidithiobacillus sp. AMD	QFG78198.1	PF04542.15	Sigma70_r2	Domain	68.7	2.9e-19	RpoE
Acidithiobacillus sp. AMD	QFG78198.1	PF08281.13	Sigma70_r4_2	Domain	66.4	1.3e-18	RpoE
A. ferridurans JCM18981	BBF66003.1	PF04542.15	Sigma70_r2	Domain	68.7	2.9e-19	RpoE
A. ferridurans JCM18981	BBF66003.1	PF08281.13	Sigma70_r4_2	Domain	66.4	1.3e-18	RpoE
A. caldus S1	OFC60822.1	PF08281.13	Sigma70_r4_2	Domain	57.5	7.9e-16	Sigma70_group-6
A. caldus ATCC51756	AIA55566.1	PF08281.13	Sigma70_r4_2	Domain	57.5	7.9e-16	Sigma70_group-6
A. caldus MTH-04	AUW34044.1	PF08281.13	Sigma70_r4_2	Domain	57.5	7.9e-16	Sigma70_group-6
A. caldus SM-1	AEK58523.1	PF08281.13	Sigma70_r4_2	Domain	57.5	7.9e-16	Sigma70_group-6
A. caldus ZJ	OFC39769.1	PF08281.13	Sigma70_r4_2	Domain	57.5	7.9e-16	Sigma70_group-6
A. caldus DX	OFC30746.1	PF08281.13	Sigma70_r4_2	Domain	57.5	7.9e-16	Sigma70_group-6
A. caldus ZBY	OFC36630.1	PF08281.13	Sigma70_r4_2	Domain	57.5	7.9e-16	Sigma70_group-6
A. thiooxidans ATCC 19377	QFX97656.1	PF04542.15	Sigma70_r2	Domain	22.7	6.4e-05	Sigma70_group-6
A. thiooxidans ATCC 19377	QFX97656.1	PF08281.13	Sigma70_r4_2	Domain	58.2	4.7e-16	Sigma70_group-6
A. thiooxidans CLST	ACLS_00170	PF04542.15	Sigma70_r2	Domain	22.7	6.4e-05	Sigma70_group-6
A. thiooxidans CLST	ACLS_00170	PF08281.13	Sigma70_r4_2	Domain	58.2	4.7e-16	Sigma70_group-6
A. thiooxidans licanantay	ALIC_01598	PF04542.15	Sigma70_r2	Domain	22.7	6.4e-05	Sigma70_group-6
A. thiooxidans licanantay	ALIC_01598	PF08281.13	Sigma70_r4_2	Domain	58.2	4.7e-16	Sigma70_group-6
A. thiooxidans DXS-W	OCX73806.1	PF04542.15	Sigma70_r2	Domain	22.7	6.4e-05	Sigma70_group-6
A. thiooxidans DXS-W	OCX73806.1	PF08281.13	Sigma70_r4_2	Domain	58.2	4.9e-16	Sigma70_group-6
A. thiooxidans GD1-3	OCX86335.1	PF04542.15	Sigma70_r2	Domain	22.7	6.4e-05	Sigma70_group-6
A. thiooxidans GD1-3	OCX86335.1	PF08281.13	Sigma70_r4_2	Domain	58.2	4.9e-16	Sigma70_group-6
A. thiooxidans A01	A01_01175	PF04542.15	Sigma70_r2	Domain	23.1	4.6e-05	Sigma70_group-6
A. thiooxidans A01	A01_01175	PF08281.13	Sigma70_r4_2	Domain	58.2	4.7e-16	Sigma70_group-6
A. thiooxidans A02	OCX69605.1	PF04542.15	Sigma70_r2	Domain	23.1	4.6e-05	Sigma70_group-6
A. thiooxidans A02	OCX69605.1	PF08281.13	Sigma70_r4_2	Domain	58.2	4.7e-16	Sigma70_group-6
A. thiooxidans JYC-17	OCX89629.1	PF04542.15	Sigma70_r2	Domain	23.1	4.6e-05	Sigma70_group-6
A. thiooxidans JYC-17	OCX89629.1	PF08281.13	Sigma70_r4_2	Domain	58.2	4.7e-16	Sigma70_group-6
A. thiooxidans DMC	OCX81702.1	PF04542.15	Sigma70_r2	Domain	23.1	4.6e-05	Sigma70_group-6
A. thiooxidans DMC	OCX81702.1	PF08281.13	Sigma70_r4_2	Domain	58.2	4.7e-16	Sigma70_group-6
A. thiooxidans BY-02	OCX77534.1	PF04542.15	Sigma70_r2	Domain	23.1	4.6e-05	Sigma70_group-6
A. thiooxidans BY-02	OCX77534.1	PF08281.13	Sigma70_r4_2	Domain	58.2	4.7e-16	Sigma70_group-6
A. thiooxidans ZBY	OFC42116.1	PF04542.15	Sigma70_r2	Domain	23.1	4.6e-05	Sigma70_group-6
A. thiooxidans ZBY	OFC42116.1	PF08281.13	Sigma70_r4_2	Domain	58.2	4.7e-16	Sigma70_group-6
Acidithiobacillus sp. CJ-2	RNF72831.1	PF04542.15	Sigma70_r2	Domain	75.1	2.8e-21	Sigma70_group-4
Acidithiobacillus sp. CJ-2	RNF72831.1	PF04545.17	Sigma70_r4	Domain	59.9	1.3e-16	Sigma70_group-4
A. caldus SM-1	AEK57719.1	PF04542.15	Sigma70_r2	Domain	45.6	4.5e-12	sigG
A. caldus SM-1	AEK57719.1	PF08281.13	Sigma70_r4_2	Domain	30.9	1.6e-07	sigG
A. caldus ZJ	OFC42100.1	PF04542.15	Sigma70_r2	Domain	45.6	4.5e-12	sigG
A. caldus ZJ	OFC42100.1	PF08281.13	Sigma70_r4_2	Domain	30.9	1.6e-07	sigG
A. caldus ZBY	OFC39116.1	PF04542.15	Sigma70_r2	Domain	31.3	1.3e-07	sigG
A. caldus ZBY	OFC39116.1	PF08281.13	Sigma70_r4_2	Domain	31.5	1.1e-07	sigG
Acidithiobacillus sp. SH	PKY11506.1	PF04542.15	Sigma70_r2	Domain	58.9	3.1e-16	sigG
Acidithiobacillus sp. SH	PKY11506.1	PF08281.13	Sigma70_r4_2	Domain	36.9	2.2e-09	sigG
A. thiooxidans CLST	ACLS_00875	PF04542.15	Sigma70_r2	Domain	40.1	2.3e-10
A. thiooxidans CLST	ACLS_00875	PF08281.13	Sigma70_r4_2	Domain	33.3	2.8e-08
A. thiooxidans CLST	ACLS_04029	PF04542.15	Sigma70_r2	Domain	53.4	1.7e-14
A. thiooxidans CLST	ACLS_04029	PF08281.13	Sigma70_r4_2	Domain	32.0	7.1e-08
A. thiooxidans licanantay	ALIC_00120	PF04542.15	Sigma70_r2	Domain	46.3	2.8e-12	sigG
A. thiooxidans licanantay	ALIC_00120	PF08281.13	Sigma70_r4_2	Domain	32.4	5.4e-08	sigG
A. thiooxidans A01	A01_03477	PF04542.15	Sigma70_r2	Domain	51.9	4.8e-14
A. thiooxidans A01	A01_03477	PF08281.13	Sigma70_r4_2	Domain	32.0	7.1e-08
A. thiooxidans A01	A01_03970	PF04542.15	Sigma70_r2	Domain	40.1	2.3e-10
A. thiooxidans A01	A01_03970	PF08281.13	Sigma70_r4_2	Domain	33.3	2.8e-08
A. thiooxidans A02	OCX73222.1	PF04542.15	Sigma70_r2	Domain	52.2	3.9e-14
A. thiooxidans A02	OCX73222.1	PF08281.13	Sigma70_r4_2	Domain	32.3	5.8e-08
A. thiooxidans A02	OCX74424.1	PF04542.15	Sigma70_r2	Domain	40.1	2.3e-10
A. thiooxidans A02	OCX74424.1	PF08281.13	Sigma70_r4_2	Domain	33.3	2.8e-08
A. thiooxidans JYC-17	OCX88777.1	PF04542.15	Sigma70_r2	Domain	52.2	3.9e-14
A. thiooxidans JYC-17	OCX88777.1	PF08281.13	Sigma70_r4_2	Domain	32.3	5.8e-08
A. thiooxidans JYC-17	OCX88784.1	PF04542.15	Sigma70_r2	Domain	40.1	2.3e-10
A. thiooxidans JYC-17	OCX88784.1	PF08281.13	Sigma70_r4_2	Domain	33.3	2.8e-08
A. thiooxidans DMC	OCX85218.1	PF04542.15	Sigma70_r2	Domain	40.1	2.3e-10
A. thiooxidans DMC	OCX85218.1	PF08281.13	Sigma70_r4_2	Domain	33.3	2.8e-08
A. thiooxidans DMC	OCX85821.1	PF04542.15	Sigma70_r2	Domain	52.2	3.9e-14
A. thiooxidans DMC	OCX85821.1	PF08281.13	Sigma70_r4_2	Domain	32.3	5.8e-08
A. thiooxidans BY-02	OCX68449.1	PF04542.15	Sigma70_r2	Domain	52.2	3.9e-14
A. thiooxidans BY-02	OCX68449.1	PF08281.13	Sigma70_r4_2	Domain	32.3	5.8e-08
A. thiooxidans BY-02	OCX77441.1	PF04542.15	Sigma70_r2	Domain	40.1	2.3e-10
A. thiooxidans BY-02	OCX77441.1	PF08281.13	Sigma70_r4_2	Domain	33.3	2.8e-08
A. thiooxidans ZBY	OFC42950.1	PF04542.15	Sigma70_r2	Domain	40.3	2.1e-10
A. thiooxidans ZBY	OFC42950.1	PF08281.13	Sigma70_r4_2	Domain	33.5	2.6e-08
A. thiooxidans ZBY	OFC43887.1	PF04542.15	Sigma70_r2	Domain	52.2	3.9e-14
A. thiooxidans ZBY	OFC43887.1	PF08281.13	Sigma70_r4_2	Domain	32.3	5.8e-08
A. ferrivorans SS3	AEM46959.1	PF04542.15	Sigma70_r2	Domain	44.6	9.4e-12	sigG
A. ferrivorans SS3	AEM46959.1	PF08281.13	Sigma70_r4_2	Domain	32.4	5.3e-08	sigG
A. ferrivorans PQ33	OFA17453.1	PF04542.15	Sigma70_r2	Domain	44.6	9.4e-12	sigG
A. ferrivorans PQ33	OFA17453.1	PF08281.13	Sigma70_r4_2	Domain	32.4	5.3e-08	sigG
A. ferrooxidans BY-3	MIGLDELJ_04103	PF08281.13	Sigma70_r4_2	Domain	33.3	2.9e-08	sigG
A. ferrooxidans Hel18	AHEL_02193	PF04542.15	Sigma70_r2	Domain	26.1	5.3e-06	sigG
A. ferrooxidans Hel18	AHEL_02193	PF08281.13	Sigma70_r4_2	Domain	33.7	2.2e-08	sigG
A. ferrooxidans YQH-1	AYQH_00418	PF04542.15	Sigma70_r2	Domain	26.1	5.3e-06	sigG
A. ferrooxidans YQH-1	AYQH_00418	PF08281.13	Sigma70_r4_2	Domain	33.7	2.2e-08	sigG
A. ferrooxidans CCM4253	PZD82076.1	PF04542.15	Sigma70_r2	Domain	48.7	5e-13	sigG
A. ferrooxidans CCM4253	PZD82076.1	PF08281.13	Sigma70_r4_2	Domain	32.9	3.8e-08	sigG
A. ferrooxidans YNTRS-40	QLK41640.1	PF04542.15	Sigma70_r2	Domain	48.7	5e-13	sigG
A. ferrooxidans YNTRS-40	QLK41640.1	PF08281.13	Sigma70_r4_2	Domain	32.9	3.8e-08	sigG
A. ferrooxidans RVS1	RRN85704.1	PF04542.15	Sigma70_r2	Domain	48.7	5e-13	sigG
A. ferrooxidans RVS1	RRN85704.1	PF08281.13	Sigma70_r4_2	Domain	32.9	3.8e-08	sigG
Acidithiobacillus sp. CJ-2	RNF64387.1	PF04542.15	Sigma70_r2	Domain	62.4	2.5e-17	Sigma70_group-5
Acidithiobacillus sp. CJ-2	RNF64387.1	PF04545.17	Sigma70_r4	Domain	55.8	2.4e-15	Sigma70_group-5
A. ferrooxidans BY-3	MIGLDELJ_00640	PF04542.15	Sigma70_r2	Domain	54.7	6.6e-15	Sigma70_group-5
A. ferrooxidans BY-3	MIGLDELJ_00640	PF04545.17	Sigma70_r4	Domain	42.4	3.8e-11	Sigma70_group-5
A. ferrooxidans DLC-5	ADLC_03438	PF04542.15	Sigma70_r2	Domain	54.7	6.6e-15	Sigma70_group-5
A. ferrooxidans DLC-5	ADLC_03438	PF04545.17	Sigma70_r4	Domain	42.4	3.8e-11	Sigma70_group-5
A. thiooxidans ATCC 19377	QFX95868.1	PF04542.15	Sigma70_r2	Domain	70.9	5.7e-20	RpoS-4
A. thiooxidans ATCC 19377	QFX95868.1	PF04545.17	Sigma70_r4	Domain	50.0	1.6e-13	RpoS-4
A. thiooxidans A01	A01_04026	PF04542.15	Sigma70_r2	Domain	69.4	1.6e-19	RpoS-4
A. thiooxidans A01	A01_04026	PF04545.17	Sigma70_r4	Domain	54.5	6.2e-15	RpoS-4
A. thiooxidans ATCC 19377	QFX95890.1	PF04542.15	Sigma70_r2	Domain	56.2	2.2e-15	RpoS-5
A. thiooxidans ATCC 19377	QFX95890.1	PF04545.17	Sigma70_r4	Domain	43.2	2e-11	RpoS-5
A. thiooxidans DXS-W	OCX73096.1	PF04542.15	Sigma70_r2	Domain	56.2	2.2e-15	RpoS-5
A. thiooxidans DXS-W	OCX73096.1	PF04545.17	Sigma70_r4	Domain	43.2	2e-11	RpoS-5
A. thiooxidans GD1-3	OCX86015.1	PF04542.15	Sigma70_r2	Domain	56.2	2.2e-15	RpoS-5
A. thiooxidans GD1-3	OCX86015.1	PF04545.17	Sigma70_r4	Domain	43.2	2e-11	RpoS-5
A. ferrooxidans BY0502	OAP87751.1	PF04542.15	Sigma70_r2	Domain	56.8	1.4e-15	RpoS-5
A. ferrooxidans BY0502	OAP87751.1	PF04545.17	Sigma70_r4	Domain	36.8	2.1e-09	RpoS-5
A. ferrooxidans BY-3	MIGLDELJ_02433	PF04542.15	Sigma70_r2	Domain	63.3	1.4e-17
A. ferrooxidans BY-3	MIGLDELJ_02433	PF04545.17	Sigma70_r4	Domain	35.6	4.8e-09
A. ferrooxidans BY-3	MIGLDELJ_02620	PF04542.15	Sigma70_r2	Domain	64.0	8e-18
A. ferrooxidans BY-3	MIGLDELJ_02620	PF04545.17	Sigma70_r4	Domain	44.5	8.1e-12
A. ferrooxidans DLC-5	ADLC_03403	PF04542.15	Sigma70_r2	Domain	63.3	1.4e-17	RpoS-5
A. ferrooxidans DLC-5	ADLC_03403	PF04545.17	Sigma70_r4	Domain	35.6	4.8e-09	RpoS-5
A. ferrooxidans ATCC53993	ACH83736.1	PF04542.15	Sigma70_r2	Domain	64.5	5.8e-18	RpoS-5
A. ferrooxidans ATCC53993	ACH83736.1	PF04545.17	Sigma70_r4	Domain	45.0	5.6e-12	RpoS-5
A. ferrooxidans ATCC23270	ACK80380.1	PF04542.15	Sigma70_r2	Domain	64.5	5.8e-18	RpoS-5
A. ferrooxidans ATCC23270	ACK80380.1	PF04545.17	Sigma70_r4	Domain	45.0	5.6e-12	RpoS-5
A. ferrooxidans Hel18	AHEL_01593	PF04542.15	Sigma70_r2	Domain	64.5	5.8e-18	RpoS-5
A. ferrooxidans Hel18	AHEL_01593	PF04545.17	Sigma70_r4	Domain	45.0	5.6e-12	RpoS-5
A. ferrooxidans YQH-1	AYQH_00078	PF04542.15	Sigma70_r2	Domain	64.5	5.8e-18	RpoS-5
A. ferrooxidans YQH-1	AYQH_00078	PF04545.17	Sigma70_r4	Domain	45.0	5.6e-12	RpoS-5
A. ferrooxidans CCM4253	PZD81558.1	PF04542.15	Sigma70_r2	Domain	64.5	5.8e-18	RpoS-5
A. ferrooxidans CCM4253	PZD81558.1	PF04545.17	Sigma70_r4	Domain	45.0	5.6e-12	RpoS-5
A. ferrooxidans YNTRS-40	QLK42143.1	PF04542.15	Sigma70_r2	Domain	64.5	5.8e-18	RpoS-5
A. ferrooxidans YNTRS-40	QLK42143.1	PF04545.17	Sigma70_r4	Domain	45.0	5.6e-12	RpoS-5
A. ferrooxidans RVS1	RRN83009.1	PF04542.15	Sigma70_r2	Domain	64.5	5.8e-18	RpoS-5
A. ferrooxidans RVS1	RRN83009.1	PF04545.17	Sigma70_r4	Domain	45.0	5.6e-12	RpoS-5
Acidithiobacillus sp. AMD	QFG78053.1	PF04542.15	Sigma70_r2	Domain	60.6	9.1e-17	RpoS-5
Acidithiobacillus sp. AMD	QFG78053.1	PF04545.17	Sigma70_r4	Domain	45.9	2.9e-12	RpoS-5
A. ferrooxidans BY-3	MIGLDELJ_01306	PF04542.15	Sigma70_r2	Domain	57.1	1.2e-15	RpoS-6
A. ferrooxidans BY-3	MIGLDELJ_01306	PF04545.17	Sigma70_r4	Domain	40.1	2e-10	RpoS-6
A. ferrooxidans DLC-5	ADLC_02545	PF04542.15	Sigma70_r2	Domain	57.1	1.2e-15	RpoS-6
A. ferrooxidans DLC-5	ADLC_02545	PF04545.17	Sigma70_r4	Domain	40.1	2e-10	RpoS-6
A. ferrooxidans Hel18	AHEL_02352	PF04542.15	Sigma70_r2	Domain	57.1	1.2e-15	RpoS-6
A. ferrooxidans Hel18	AHEL_02352	PF04545.17	Sigma70_r4	Domain	40.1	2e-10	RpoS-6
A. ferrooxidans YQH-1	AYQH_00999	PF04542.15	Sigma70_r2	Domain	57.1	1.2e-15	RpoS-6
A. ferrooxidans YQH-1	AYQH_00999	PF04545.17	Sigma70_r4	Domain	40.1	2e-10	RpoS-6
A. ferrooxidans CCM4253	PZD80519.1	PF04542.15	Sigma70_r2	Domain	57.1	1.2e-15	RpoS-6
A. ferrooxidans CCM4253	PZD80519.1	PF04545.17	Sigma70_r4	Domain	40.1	2e-10	RpoS-6
A. ferrooxidans YNTRS-40	QLK42800.1	PF04542.15	Sigma70_r2	Domain	57.1	1.2e-15	RpoS-6
A. ferrooxidans YNTRS-40	QLK42800.1	PF04545.17	Sigma70_r4	Domain	40.1	2e-10	RpoS-6
A. ferrooxidans IO-2C	RBL99781.1	PF04542.15	Sigma70_r2	Domain	61.8	3.9e-17	RpoS-6
A. ferrooxidans IO-2C	RBL99781.1	PF04545.17	Sigma70_r4	Domain	44.8	6.5e-12	RpoS-6
Acidithiobacillus sp. AMD	QFG78995.1	PF04542.15	Sigma70_r2	Domain	57.1	1.2e-15	RpoS-6
Acidithiobacillus sp. AMD	QFG78995.1	PF04545.17	Sigma70_r4	Domain	40.1	2e-10	RpoS-6
A. ferridurans JCM18981	BBF65842.1	PF04542.15	Sigma70_r2	Domain	60.6	9.1e-17	RpoS-6
A. ferridurans JCM18981	BBF65842.1	PF04545.17	Sigma70_r4	Domain	45.9	2.9e-12	RpoS-6
